# Supplementary material for: Interrogating differences in expression of targeted gene sets to predict breast cancer outcome
Source: BMC Cancer. 2013 Jul 2;13:326. doi: 10.1186/1471-2407-13-326 (PMC3707751; doi:10.1186/1471-2407-13-326)
Supplement: Additional file 2: Table S1 — De-identified clinical and pathological characteristics for each patient evaluated in the study. [file 1471-2407-13-326-S2.xlsx]

## Sheet: clinical data for population
Sample	Age	sex	Race	Fam Hx	Tobacco	Pack Years	Menop# status	CA	Pathology	Nodes	Grade	ER status	Size	pTNM	Stage	AJCC ed#	Recur	DFS	DFS Event	OS	OS Event	Recurrence-met site	Surgery	HormoneRx	ChemoRx	RadRx	Other	Survival Status	Remarks
101	62	F	w	n	nu	0		B	IDC/NOS	neg, 0+/39	3	neg	35	T2N0M0	2A		ned	141	0	141	0		MRM					cdu
102	55	F	b	u				B	IDC	neg, 0+/8	3	neg		T1N0M0	1	3	eod	26	1	53	1	chest wall, rt hip	MRM		NOS 40 mos post-op	BR 40 mos post-op, 64 mos post-op		dod
103	73	F						B	IDC/nos	neg, 0+/8	2	pos	25		2A	3	ned	93	0	93	0		MRM	tmx (adjuvant)				doc
104	55	F	w	n	nu	0	post	B	IDC	neg, 0+/11	2	pos	27	T2N0M0	2A	3	ned	124	0	124	0		PM (specimen received), MRM 12 days later					alive ned
105	75	F	w	n	cs		post	B	IDC/NOS	neg, 0+/19	2	pos	12	T1CN0M0	1	3	ned	98	0	98	0		MRM					alive ned
106	67	F	w	u	cs			B	IDC/NOS	neg, 0+/22	1	pos	35	T2N0M0	2A		ned	116	0	116	0		MRM	tmx (adjuvant)				alive ned	some intraductal CA present
107	52	F	w					B	IDC	pos, 6+/13	3	neg		T2NXMX			eod	32	1	44	1	iliac?	MRM		A, Cyclophosphamide	BR		dod
108	89.5	F	w	u			post	B	IDC/NOS	neg, 0+/7	3	pos	85	T3N0M0	2B	4	eod	3	1	3	1		MRM	tmx 12d post-op(adjuvant)				dod
109	55	F	w	n	nu	0		B	IDC	neg, 0+/9	2	pos	60	T3N0M0	2B	4	ned	85	0	85	0		MRM					alive ned
110	73	F	w	n	nu	0	post	B	IDC/NOS	neg, 0+/27	2	pos	18	T1CN0M0	1	4	eod	36	1	69	1	bone (c-spine)	PM (specimen received), PM 26 days later	tmx, arx				dod
111	62	F	w					B	IDC/NOS	pos, 2+/12	3	pos	15	T1CN1M0	2A		eod	17	1	17	0	brain	tylect + nodes					alive, Ca present	Need more follow-up
112	26	F	w	n	nu	0	pre	B	IDC	pos, 16/25	3	pos	40	T2N2M0	3A	4	eod	17	1	37	1	bone	MRM		adr/ctx 12d post-op (adjuvant),high dose TT/CTX 6 mos post-op, mitoxanthrone 11 mos post-op, taxol 21 mos post-op	BR to leg 20,22,23 mos post-op, to brain & humerus 24 mos post-op	autologous BMT	dod
113	68	F	w	n	cs	50		B	IDC/NOS	neg,0+/18	2	pos	20	T1CN0M0	1		ned	38	0	38	0		PM			BR		doc
114	31	F	w	u	nu	0	pre	B	IDC	pos,12+/16	3	neg	70	T3N1BM0	3A	2	eod	16	1	25	1	spine	PM, MRM (specimen received)		CAF	NOS, to spine met		dod
115	75	F						B	IDC/NOS	pos, 1+/18		pos	35		2B			92	0	92	0		MRM					cdu
116	63	F	w	u	u		post	B	IDC			pos	30	cT2N0M1	4	3	eod	0	0	43	1	LN, bone	SM					dod, ndf
117	74	F	w	n	cs	40	post	B	IDC	pos, 24+/34	3	neg	43	T2N2M0	3A	3	eod	25	1	27	1		MRM	tmx (started after dx with 2nd primary)				dod (not sure which cancer)	right breast cancer, previous SCC supraglottis 4yrs earlier
118	45	F	w	y	cs	20	pre	B	IDC		3	neg	45	T2N0M0	2A	3	eod	15	1	31	1	chest wall	PM		ctx, adr, leucovorin, 5-fu, mtx, vcr, IFLEX			dod
119	73	F						B	IDC/NOS	pos, 4+/8	3	neg	22		2B		eod		1	37	1	bone	MRM	NOS (adjuvant)	CMF (adjuvant)			dod	melanomas 6&17 yrs earlier
120	47	F						B	IDC/NOS	pos,1+/7		pos	20		2A		ned	141	0	141	0		tylectomy + nodes		CMF (adjuvant)	BR (adjuvant)		alive ned	2nd primary lob Ca LT Breast 8 yrs later
121	65	F	w	n				B	IDC/NOS	pos, 6+/37	3	pos	30	T2N1BM0	2B		ned	126	0	126	0		PM/NOS (specimen received), MRM 7 days later		ctx, 5-fu, novatron	BR		alive CA unknown
122	60	F	w	n	nu	0		B	IDC/NOS	neg, 0+/12	2	pos	30	T2N0M0	2A		ned	7	0	7	0		PM	tmx (adjuvant)		BR		doc
123	84	F	w	u				B	IDC/NOS	neg, 0+/18	3	neg	35	T2N0M0	2A		ned	96	0	96	0		MRM					cdu
124	60	F	w	u	u		post	B	IDC/NOS	pos, 14+/17	2	pos	1	T1N1M0	2A	4	eod	0	0	26	1		PM (specimen received), TM 23 mo later		AC, 19 mo later CMF, taxol, 24 mo later mitomycin C, vinblastine			ndf, dod	left breast
125	64	F	w	n	nu	0		B	IDC/NOS	neg, 0+/20	2	pos	10	T1BN0M0	1		ned	106	0	106	0		MRM	tmx				alive NED
126	53	F	w	y	u			B	IDC/NOS	pos, 9+/17	3	neg	33	T2N1M0	2B	4	ned	83	0	83	0		PM (specimen received), MRM 16 days later					alive NED
127	69	F	w	y	nu	0		B	IDC	pos,7+/10	2	pos	25	T2N1M1	4		eod	52	1	54	1	breast	MRM		CMF 1 mo post-op (adjuvant)	BR 43,45,47,52 mos post-op		dod
128	71	F	w	u	nu	0		B	IDC/NOS	pos, 1+/19	2	neg	32	T4N1M0	3B		eod	18	1	69	1	skin/NOS	PM (specimen received), MRM 13 days later					dod
129	71	F	w	n	nu	0	post	B	IDC/NOS	pos, 4+/13	3	neg	20	T1CN1M0	2A	4	ned	66	0	66	0		PM (specimen received), MRM 15 days later	tmx (adjuvant)				doc	had primary rectal CA 18 mo later
130	38	F	w	u	cs	30	pre	B	IDC/NOS	neg, 0+/25	1	pos	21	T2N0M0	2A	4	eod	88	1	102	0		PM (specimen received), TM 23 mo later	tmx (adjuvant)		BR		alive NED after 2nd surgery	recurrence at biopsy site post-rad, recurrence removed surgically
131	47	F	b	n	nu	0		B	IDC/NOS	pos, 6+/20	3	neg	35	T2N2M0	2A		ned	79	0	79	0		MRM		ctx/adr 11d post-op (adjuvant)	BR 5 mos post-op		alive NED
132	69	F	w	u	nu	0		B	IDC/NOS	neg,0+/23	2	pos	20	T1CN0M0	2A	4	ned	17	0	17	0		MRM					doc	additional primaries in lung, breast, cervix
133	52	F	w	n	cs		pre	B	IDC/NOS	neg, 0+/15	3	neg	21	T2N0M0	2A	4	ned	94	0	94	0		MRM	tmx				alive NED
134	67	F						B	IDC/NOS	neg, 0+/11	1	pos	15		1		ned	95	0	95	0		tylectomy + nodes			BR (adjuvant)		alive NED	2nd primary contralateral BR CA .5 cm after of 95 mos
135	44	F	w	y	nu	0	pre	B	IDC/NOS	neg, 0+/20	3	neg	20	T1N0M0	1	4	ned	89	0	89	0		PM (specimen received), MRM 19 days later		AC			alive NED
136	46	F	w	y	cs	10	post	B	IDC	neg,0+/31	3	neg	35	T2N0M0	2A	4	ned	56	0	56	0		PM, MRM		AC			alive NED	left breast, 2nd primary rt breast 29 mo later (23+/24 nodes, 20 mm, grade 3, T1CN3M0, 3B, AJCC ed 4, MRM, taxotere, theotepa, Cytoxin, stem cell transplant, OS=26, cdu)
137	64	F	w	n	nu	0	post	B	IDC/NOS	neg, 0+/12	3	pos	18	T1CN0M0	1	4	ned	86	0	86	0		PM	tmx 13d post-op (adjuvant)		BR 13d post-op (adjuvant)		alive NED
138	70	F	w	u	nu	0	post	B	IDC/NOS	pos, 5+/14	2	neg	40	T2N1M0	2B	4	ned	19	0	19	0		bx (specimen received), MRM 6 days later	tmx	CMF	BR		doc
139	71	F	w	n				B	IDC/NOS	pos, 4+/22	3	neg	32	T2N2M0	3A		eod	8	1	15	1	lung	PM (specimen received), MRM 11 days later	tmx	adr, ctx			dod
140	81	F	w	u	cs			B	IDC/NOS	neg, 0+/19	2	pos	20	T1CN0M0	1		ned	86	0	86	0		MRM					alive NED
141	35	F						B	IDC/NOS	pos, 6+/7	3	pos	32		4		ned	87	0	87	0		tylectomy + nodes				stem cell rx	alive ned	satellite nodule in breast
142	57	F	w	y				B	IDC/NOS	pos, 1+/16	3	pos		T2N1M0	2B	4	eod	0	0	20	0			tmx	NOS			cdu, ndf
143	56	F	w	n	nu	0	pre	B	IDC	pos, 11+/15	2	pos	20	T1CN2M0	3A	4	eod	19	1	35	1	connective soft tissue in abdomen	MRM, supraclavicular node removal after recur		AC/CMF 23 d post-op (adjuvant), NOS 19 mo later	BR to chest wall 3 mos post-op		dod	pt had positive papsmear & ulcerative lesion of skin (not cancer)
144	41	F	w	u				B	IDC/NOS	pos, 12+/20	3	pos	21	T2N1BM0	2B	4	ned	77	0	77	0		MRM	tmx ( adjuvant)				alive NED
145	49	F	w	u	nu	0	pre	B	IDC/NOS	neg,0+/29	3	neg	17	T1CN0M0	1	4	ned	75	0	75	0		PM (specimen received), PM 12 days later		CF	BR		alive NED
146	75	F	w	n	u		post	B	IDC/NOS	neg,0+/21	1	pos	20	T1N0M0	1	4	ned	73	0	73	0		bx (specimen received), MRM 11 days later	tmx ( adjuvant, )				alive NED
147	42	F	b	u	nu	0	pre	B	IDC/NOS	neg, 0+/16	2	neg	23	T2N0M0	2A	4	ned	71	0	71	0		PM		AC	BR		alive NED
148	69	F	w	y	nu	0	post	B	IDC/NOS	neg, 0+/8	3	pos	10	T1BN0M0	1	4	ned	60	0	60	0		PM			BR 30d post-op (adjuvant)		alive NED
149	54	F	w	u	u		post	B	IDC/NOS	neg	3	neg	70	cT4BN0M0	3B	4	ned	52	0	52	0		bx (specimen received), MRM 118 days later		AC 22d post-op (adjuvant)			alive NED	Left Breast w/ skin involvement, earlier primary RtBrst
150	55	F	w	n	nu	0		B	IDC/NOS	neg, 0+/23	3	pos	47	T2N0M0	2A		ned	107	0	107	0		MRM	tmx				alive NED
151	61	F	w	n				B	IDC	neg, 0+/20		pos	30	T2N0M0	2A		ned	57	0	57	0		NOS					doc	2nd primary in kidney, high PR=601 vs low ER=25
152	52	F	w	n	nu	0		B	IDC	pos, 2+/2	2	neg	40	T2N1M0	2B	3	ned	140	0	140	0		bx (specimen received), MRM 11 days later		ACMF/leucovorin (likely adjuvant, check followup)			alive NED
153	47	F						B	IDC/NOS	pos, 4+/16		neg	35		2B		ned	147	0	147	0		MRM		CAF (adjuvant)			alive ned
154	41	F	w	y	nu	0	pre	B	IDC/NOS	pos, 4+/12	3	pos	24	T2N1M0	2B	3	eod	18	1	141	1	chest wall, liver, bone, ovary	MRM	tmx (adjuvant)	CMF x 6 mo (adjuvant), AC 18 mo later			dod
155	42	F	w					B	IDC/NOS	neg, 0+/15	2	pos	30	T2N0M0	2A		ned	147	0	147	0		MRM	tmx (adjuvant)				alive NED	left breast biopsy 9 yrs later (benign)
156	29	F	w					B	lobular CA/NOS	pos, 1+/12		pos	30	T2N1M0	2B		eod	0	0	67	1		PM (specimen received), MRM 2 days later		CMF			dod, ndf
157	36	F	w	u				B	IDC/NOS	pos, 2+/19	2	pos	60	T3N1M0	3A	3	eod	92	1	93	1	breast	MRM		AC 1 mo post-op (adjuvant)			dod
158	71	F	w	u	nu	0		B	IDC/NOS	pos, 1+/18	2	pos	35	T2N1M0	2B		ned	31	0	31	0		PM (specimen received), MRM 8 days later	tmx (adjuvant)				doc
159	52	F	w	n	nu	0	pre	B	IDC/NOS	neg, 0+/15	3	pos	40	T2N0M0	2A	3	eod	2	1	4	1	bone, bone marrow	MRM	tmx (adjuvant)	CMF (adjuvant)	BR (chest, spine)		dod
160	67	F	w	u	u		post	B	IDC/NOS	neg, 0+/7	1	pos	10	T1N0M0	1	3	ned	140	0	140	0		PM			NOS		alive NED
161	53	F	w	u	u			B	IDC/NOS	neg, 0+/23	2	pos	30	T2N0M0	2A	3	ned	123	0	123	0		bx (specimen received), MRM 4 days later	tmx (likely adjuvant, check follow-up)				alive ned
162	58	F	w	u	cs		post	B	IDC/NOS	neg, 0+/32	3	pos	30	T2N0M0	2A	3	ned	133	0	133	0		bx (specimen received), MRM 6 days later		CF/novantrone x 2 (likely adjuvant, check followup)			alive ned
163	64	F	w	u	u		post	B	IDC/NOS	pos, 1+/15	2	pos	30	T2N1M1	4	3	ned	119	0	119	0	LN	Bx (specimen received), PM 8 days later	premarin			no adjuvant therapy	alive ned	M1, although met site was only lymph node
164	79	F	w					B	IDC/NOS	neg, 0+/15	2	pos	24	T2N0M0	2A		eod	33	1	61	1		MRM		NOS			dod
165	74	F	w	u	nu	0		B	IDC/NOS	neg, 0+/50	3	pos	25	T2N0M0	2A		ned	64	0	64	0		PM (speciemn received), MRM 8 days later					cdu
166	43	F	w	n				B	IDC	pos, 4+/9		pos	50	T3N2M0	3A		eod	32	1	43	1		MRM					dod
167	88	F	w	n	u		post	B	IDC	neg, 0+/16		neg	24	T2N0M0	2A	4	ned	12	0	12	0		PM (specimen received), MRM					cdu
168	84	F	w	u	u		post	B	IDC/NOS	neg, 0+/21	2	pos	20	T1CN0M0	1	4	ned	33	0	33	0		PM (specimen received), MRM					doc
169	73	F	w	u	nu	0		B	IDC/NOS	neg, 0+/10		neg	25	T2N0M0	2A		ned	78	0	78	0		MRM					alive ned
170	52	F	w	y	nu	0	post	B	IDC/NOS	neg, 0+/28	1	pos	15	T1CN0M0	1	4	ned	97	0	97	0		bx (specimen received), PM 11 days later	tmx (adjuvant)		BR (likely adjuvant, check followup)		alive ned
171	38	F	w	y	nu	0		B	IDC/NOS	pos, 4+/28	2	neg	35	T2N1M0	2B		eod	14	1	16	1	lung, LN	MRM		ctx, adr, 5-fu			dod
172	66	F	b	u	nu	0	post	B	IDC/NOS	pos, 3+/17	3	neg	20	T1CN1M0	2A	4	eod	36	1	46	1	lung, chest wall	MRM				no adjuvant therapy	dod	widespread mets
173	83	F	w	u				B	IDC/NOS		4	neg	15	cT1CN0M0	1		ned	25	0	25	0		PM					died of complications	3 primaries, IDC/NOS of left breast 4 yrs earlier, colon CA previously
174	40	F	b	u	cs		u	B	IDC	pos, 5+/19	3	neg	49	T3N1M0	3A	4	ned	44	0	44	0		PM		adr 58 mos post-op (adjuvant), CMF 3 mos later			alive ned
175	63	F	w	u	u		post	B	IDC/NOS	pos,6+/10	2	pos	20	T1N1M0	2A	4	ned	52	0	52	0		bx received, MRM 15 days later					alive ned	left breast
176	67	F	w	n	cs	30		B	IDC/NOS	neg,0+/22	3	neg	12	T1CN0M0	1		ned	53	0	53	0		PM (specimen received), MRM 22 days later					cdu
177	89.5	F	w	u	nu	0		B	IDC/NOS			pos	25	T2N0M0	2A	3	ned	29	0	29	0		TM					doc
178	52	F	w	n	cs	23		B	IDC/NOS	pos, 2+/9	2	neg	30	T2N1M0	2B		eod	35	1	35	1	unknown	MRM		CMF, adr 3 mo later			dod
179	48	F	w	n	u		pre	B	IDC	neg, 0+/13	2	pos	40	T2N0M0	2A	4	ned	82	0	82	0		MRM				no adjuvant therapy	alive ned
180	61	F	b	u	nu	0	pre	B	IDC/NOS	neg, 0+/12		neg	15	T1N0M0	1	4	eod	4	1	5	1	chest wall, bone, liver, lung	needle bx lt breast (spec rec'd), prior MRM		CMF, F, leucovorin, AC for recurrence			dod	2nd primary rec'd
181	49	F	w	y	cs		pre	B	IDC/NOS	neg, 0+/32	3	neg	23	T2N0M0	2A	4	eod	35	1	35	1	unknown	PM, PM (specimen received) 15 days later			BR		dod
182	82	F	w	y	cs		post	B	IDC/NOS	pos, 1+/12	3	pos	43	T2N1M0	2B	4	eod	10	1	35	1	chest wall	MRM	tmx 5 d post-op (adjuvant)				dod
183	35	F	w	y	nu	0	pre	B	IDC/NOS	neg, 0+/17	3	neg	80	T3N0M0	2B	4	ned	40	0	40	0		PM (specimen received), MRM 2 days later					alive CA unknown	ltf
184	38	F	w	u	cs		pre	B	IDC/NOS	pos, 2+/17	3	neg	24	T2N1M0	2B	4	ned	62	0	62	0		PM		AC			alive ned
185	54	F	b	y	cs	13	pre	B	IDC/NOS	pos, 4+/14	2	pos	15	T1N1M0	2A	4	ned	86	0	86	0		PM					alive NED	extensive intraductal CA
186	65	F	w	u				B	IDC/NOS	neg, 0+/20		neg	29	T4N0M0	3B		ned	119	0	119	0		MRM	tmx				alive NED
187	50	F	w	y	cs	30	pre	B	IDC/NOS	neg, 0+/1	3	pos	55	cT3N0M0	2B	3	ned	43	0	43	0		TM					alive NED
188	40	F	w	u	u			B	IDC/NOS	neg, 0+/23	3	neg	20	T1CN0M0	1	3	ned	127	0	127	0		MRM		NOS			alive ned
189	43	F	w	u	cs		pre	B	IDC	pos, 1+/6		pos	35	T2N1M0	2B	4	ned	94	0	94	0		MRM					alive ned	ductal epithelial hyperplasia
190	57	F	w	u			post	B	IDC/NOS	neg, 0+/15	3	neg	28	T2N0M0	2A	4	ned	77	0	77	0		MRM	tmx (adjuvant)				alive NED
191	26	F	b	n	nu	0	pre	B	IDC/NOS	pos, 1+/9	3	neg	30	T2N2M0	3A	4	ned	29	0	29	0		MRM		AC (likely adjuvant, check followup)			alive NED	ltf
192	59	F	w	n	cs		post	B	IDC/NOS	pos, 3+/14	2	pos	35	T2N1M0	2B	4	ned	89	0	89	0		MRM					alive NED
193	87	F	w	u	nu	0	post	B	IDC/NOS	neg, 0+/18	3	pos	17	T1N0M0	1	4	ned	50	0	50	0		PM (specimen received), MRM 53 days later					doc	10% intraductal portion extended to surgical margins, no residual cancer in MRM
194	64	F	w	u	u	post		B	IDC/NOS	neg, 0+/14	2	pos	20	T2N0M0	2A	4	ned	66	0	66	0		needle bx (specimen received), MRM 23 days later	tmx				cdu
195	57	F	w	u	nu	0	post	B	IDC/NOS	pos, 2+/32	2	pos	16	T1CN1M0	2A	4	ned	56	0	56	0		bx (specimen received), MRM 37 days later	tmx (adjuvant)				alive NED
196	80	F	w	n	cs	20		B	IDC/NOS	neg, 0+/28	2	pos	20	T1N0M0	1			12	0	51	0		MRM (specimen received)					cdu	DFS unknown beyond 12 mo.
197	80	F	w	u	cs	58		B	IDC/NOS	neg, 0+/13	3	pos	22	T2N0M0	2A		ned	28	0	28	0		PM (specimen received), PM 14 days later					doc
198	73	F	w	n	nu	0	post	B	IDC	pos, 15+/20	3	pos	30	T2N1M0	2B	2	eod	40	1	40	1	unknown	MRM	tmx				dod
199	48	F	w	u	nu	0		B	IDC/NOS	neg, 0+/30	3	neg	46	T2N0M0	2A		ned	89	0	89	0		PM (specimen received), MRM 4 days later		mtx, 5-fu			alive NED
200	64	F	w	y	nu	0	post	B	IDC	pos, 1+/23	2	pos	50	T2N1M0	2B	3	eod	33	1	47	1	local	MRM		CMF			dod	rt. Breast, 2nd primary lt. breast
201	69	F	w	u	u		post	B	IDC/NOS	pos, 15+/17	3	pos	20	T2N1M1	4	3	eod	11	1	23	1	LN, chest wall	PM (specimen received), MRM 11 days later		CMF	BR, RI		dod	1st breast primary 9 years earlier, 3rd primary adenocarcinoma of colon 1 year later (T3N0M0, stage 2, grade 2)
202	65	F	b	n			post	B	IDC/NOS	neg, 0+/26	3	pos	50	T3N0M0	2B	3	ned	145	0	145	0		MRM	tmx	adr, ctx (x 3)			alive NED
203	76	F	w	n	nu	0	post	B	IDC	neg, 0+/15	2	pos	15	T1N0M0	1	3	ned	80	0	80	0		PM (specimen received), MRM 7 days later					alive ned
204	34	F	w	u	nu	0	pre	B	IDC/NOS	neg, 0+/21	3	neg	21	T2N0M0	2A	4	eod	13	1	25	1	LN, lung, brain	PM		AC	BR		dod
205	42	F	w	u	cs			B	IDC/NOS	neg, 0+/25	3	neg	35	T2N0M0	2A	4	ned	10	0	10	0		PM, MRM (specimen received) 14 days later		CMF			alive NED	ltf
206	66	F	w	u	u		post	B	IDC/NOS	pos, 5+/24	3	pos	30	T2N1M0	2B	4	ned	99	0	99	0		MRM	tmx (adjuvant)	CMF			alive NED
207	50	F	w	u	nu	0	post	B	IDC/NOS	0 examined	3	neg	25	cT2N0M0	2A	4	eod	16	1	43	1	unknown	PM				no adjuvant therapy	dod
208	57	F	w	u	nu	0	post	B	IDC/NOS	pos, 11+/20	3	neg	4	T2N1BM0	2B	4	ned	53	0	53	0		MRM				no adjuvant therapy	cdu	2nd primary comedocarcinoma of the left breast 4 mo later (ndf)
209	74	F	w	y	u		post	B	IDC	neg, 0+/17	2	pos	13	T1CN0M0	1	4	ned	50	0	50	0		PM	tmx 8 d post-op (adjuvant), on for 5 yrs		BR 25d post-op		alive NED
210	50	F	w	y	cs	38	post	B	IDC/NOS	pos, 3+/33	2	pos	30	T2N1M0	2B	4	eod	68	1	83	0	skin/NOS	Bx (specimen received), MRM 28 days later	tmx (likely adjuvant, check follow-up)	CMF (likely adjuvant, check followup)			alive CA present
211	73	F	w	n	nu	0	post	B	IDC/NOS	neg, 0+/14	3	pos	18	T1CN0M0	1	4	ned	69	0	69	0		PM (specimen received), MRM 11 days later	tmx				alive NED	2nd primary 3 years later, serous cystadenocarcinoma of ovary (T3CN0M0, stage 3C, both ovaries with extensive mets to the omentum and multiple peritoneal tumors, chemo Rx)
212	80	F	b	y	cs	35	post	B	IDC/NOS	pos, 2+/20	2	pos	27	T4BN1BM0	3B	4	???	28	0	28	0		bx (specimen received), PM 5 days later	tmx (likely adjuvant, check follow-up)				cdu, cancer status unknown
213	44	F	w	n				B	IDC/NOS	neg, 0+/10		neg	20	T1CN0M0	1		ned	69	0	69	0		PM (specimen received), MRM 16 days later					alive NED
214	41	F	w	n	u		pre	B	IDC/NOS	neg, 0+/10	3	neg	42	T2N0M0	2A	4	eod	20	1	24	1	unknown	MRM		NOS			dod
215	86	F	b	n	nu	0		B	IDC	pos, 9+/29	2	pos	90	T3N1M0	3A		ned	86	0	86	0		MRM	tmx				cdu
216	43	F						B	IDC/NOS	pos, 7+/20		pos	30		2B		eod	72	1	115	0	bone	tylectomy + nodes	tmx (adjuvant)	CAF (adjuvant)			alive CA present	same as 7860
217	85	F	w	u	nu	0		B	IDC	neg, 0+/7	1	pos	22	T2N0M0	2A		ned	10	0	10	0		MRM	tmx				doc
218	73	F	w	u				B	IDC		3	pos	12	T1CN0M0	1		ned	19	0	19	0		PM						ltf
219	74	F	w	u			post	B	IDC/NOS	neg, 0+/13	2	pos	23	T2N0M0	2A	3	ned	109	0	109	0		PM (specimen received), MRM 18 days later)	tmx				alive NED	2 primaries, ltf
220	38	F	w	u				B	IDC/NOS	neg, 0+/20	3	pos	30	T2N0M0	2A		ned	129	0	129	0		MRM		NOS			alive NED
221	49	F	b	u	u		pre	B	IDC/NOS	neg, 0+/8	3	pos	40	T2N0M0	2A	3	eod	16	0	48	0		MRM		CMF			doc	2 primaries, ovary, candidate for BRCA1/2 mutations
222	60	F	w	y	nu	0	post	B	IDC/NOS	neg, 0+/21	2	pos	43	T2N0M0	2A	3	eod	30	1	59	1	chest wall (8410)	MRM	tmx				dod	Lt Breast, possible mets to sternum/spine, chest wall met
223	73	F	w	u			post	B	IDC/NOS	neg, 0+/35	3	pos	30	T2N0M0	2A	3	ned	116	0	116	0		PM			BR		cdu
224	80	F	w	u	u		post	B	IDC/NOS	neg, 0+/17	2	pos	18	T1CN0M0	1	3	ned	123	0	123	0		bx (specimen received), MRM 4 days later				no adjuvant therapy	cdu
225	63	F	w				post	B	IDC/NOS	neg, 0+/15	3	neg	17	T1CN0M0	1	3	eod	7	1	24	1	breast	MRM		5-fu 2mos post-op (adjuvant)			dod
226	55	F	w	n	u			B	IDC/NOS	pos, 5+/10	2	pos	9	T1BN1M0	2A	4	ned	26	0	26	0		PM (specimen received), MRM 8 days later					alive NED
227	67	F	w	u				B	IDC	neg, 0+/6	2	pos	30	T2N0M0	2A		ned	90	0	90	0		MRM					alive NED
228	43	F	w	u	u			B	IDC/NOS	neg,0+/19	2	pos	70	T3N0M0	2B	4	ned	110	0	110	0		MRM	tmx	NOS			alive NED
229	50	F	w	n	nu	0		B	IDC/NOS	neg, 0+/20	2	pos	15	T1CN0M0	1	4	ned	93	0	93	0		PM	tmx		BR		alive NED
230	50	F	w	n	nu	0		B	IDC/NOS	neg, 0+/20	2	pos	15	T1CN0M0	1	4	ned	93	0	93	0		PM	tmx		BR		alive NED
231	73	F	w	y				B	IDC/NOS	neg, 0+/15	3	pos	23	T2N0M0	2A		ned	101	0	101	0		PM (specimen received), MRM 4 days later					doc	2nd primary thyroid
232	86	F	w	u	nu	0	post	B	IDC/NOS	pos, 1+/12	2	pos	40	T2N1M0	2B	4	ned	94	0	94	0		MRM					alive NED
233	75	F	w	n	nu	0	post	B	IDC/NOS	pos, 1+/11	3	pos	30	T2N1M0	2B	4	ned	72	0	72	0		PM (specimen received), MRM 8 days later	tmx				cdu	2 primaries, larynx
234	47	F	b	u			pre	B	IDC/NOS	neg, 0+/29	2	neg		T1CN0M0	1	4	eod	43	1	46	1	breast	MRM					dod
235	51	F	w	n	cs	63	post	B	IDC/NOS	0 examined	2	pos	39	T2N0M0	2A	4	eod	0	0	22	1	spine	bx, mastectomy/NOS 18 mos later	tmx (adjuvant)				ndf, dod	refused treatment until 18 months later
236	49	F	w	y	nu	0	pre	B	IDC/NOS	neg, 0+/18	3	neg	24	T2N0M0	2A	4	eod	34	1	43	1	lung	MRM		AC, taxol	BR		dod
237	71	F	w	n	nu	0		B	IDC	neg, 0+/10		pos	20	T1CN0M0	1		ned	24	0	24	0		MRM					alive NED
238	48	F	w	n	cs	20	post	B	IDC/NOS	neg, 0+/11	2	pos	9	T1BN0M0	1	4	ned	87	0	87	0		MRM					alive NED
239	42	F	w	u	nu	0	post	B	IDC/NOS	neg, 0+/19	3	neg	22	T2N0M0	2A	4	ned	77	0	77	0		MRM					alive NED
240	46	F	b	y	cs	35	pre	B	IDC/NOS	neg, 0+/19	2	pos	45	T2N0M0	2A	4	ned	79	0	79	0		PM (specimen received), MRM 26 days later	tmx				alive NED	rt. Breast, 2nd primary lobular carcinoma in situ of lt. breast (TISN0M0)
241	51	F	w	u	u		pre	B	IDC/NOS	neg, 0+/35	3	pos	21	T2N0M0	2A	4	ned	85	0	85	0		PM (specimen received), MRM 8 days later	tmx				alive NED
242	41	F	b	n	cs	10		B	IDC/NOS	neg, 0+/16	3	pos	12	T1N0M0	1	4	eod	62	1	62	1		MRM	tmx				dod	2nd IDC primary 6 yrs before, survival status & cancer status were 9,1, but remarks states death due to cancer
243	68	F	w	n	nu	0	post	B	IDC/NOS	neg, 0+/12	2	neg		T2N0M0	2A	4	ned	63	0	63	0		PM (specimen received), MRM 15 days later		CMF			alive NED	2nd primary 31 months earlier nonifiltrating comedocarcinoma of breast (TISN0M0, stage 0, 4 mm, DFS 97, OS 97)
244	51	F	w	n	cs	32		B	IDC/NOS	neg, 0+/32	3	neg	32	T2N0M0	2A	4	ned	67	0	67	0		PM (specimen received), MRM 12 days later		CMF			alive NED
245	69	F	w	n	nu	0		B	IDC	neg, 0+/10	3	pos	25	T2N0M0	1		ned	8	0	8	0		MRM	tmx				doc
246	54	F	w	n	nu	0	pre	B	IDC/NOS	pos, 4+/21	2	pos	30	T2N1M1	4	4	eod	38	1	43	1	bone	MRM & PM the same day					dod	bone scan at diagnosis consistent with metastatic disease (pt may be ndf)
247	63	F	w	n	cs	10		B	IDC	neg, 0+/7	1	pos	20	T1N0M0	1		ned	58	0	58	0		ERM					doc, CA unknown
248	39	F	w	n	nu	0	pre	B	IDC	pos, 1+/22	2	neg	40	T2N1M0	2B	3	eod	23	1	41	1	bone, liver, lung, possibly brain	MRM		NOS (likely adjuvant, check followup) CAF, taxol (palliative)	BR x 2		dod
249	81	F						B	IDC/NOS			pos					eod	20	1	148	0	chest wall	tylectomy					doc
250	46	F	w	y	cs			B	IDC/NOS	pos, 12+/26		pos	30	T2N1M0	2B	3	ned	43	0	43	0		bx (specimen received), MRM 7 days later					alive NED	ltf
251	59	F	w	n	cs		post	B	IDC/NOS	pos, 34+/47	3	pos	60	T4N1M0	3B	4	???	42	0	42	0		MRM		NOS multiple agents-preop, CAF x 3-postop			cdu, cancer status unknown
252	81	F	w	u	cs			B	IDC/NOS		2	pos	19	cT1CN0M0	1		ned	84	0	84	0		PM					cdu
253	54	F	w	y	nu	0	post	B	IDC/NOS	pos, 2+/20	3	neg	50	T2N1BM0	2B	4	ned	87	0	87	0		bx (specimen recieved), MRM		ctx, mtx, 5-fu	BR		alive NED
254	87	F	w	n	nu	0	post	B	IDC/NOS	neg, 0 +/5	2	pos		TxN0M0		4	eod	24	1	67	0	chest wall, skin	PM (specimen received), MRM 7 days later			BR 23 mos post-op		alive CA present	ltf, primary colon CA & primary cecum CA
255	59	F	w	n	cs	35		B	IDC/NOS	neg, 0+/30	1	pos	23	T2N0M0	2A		ned	61	0	61	0		PM					alive NED
256	75	F	b	n	u		post	B	IDC	neg, 0+/5		pos	25	T2N0M0	2A	4	ned	55	0	55	0		Bx (specimen received), MRM 3 days later	tmx 7d post-op (adjuvant)				alive NED	lesion found in chest wall 25 mo after diagnosis- no evidence of malignancy
257	60	F	w	u	cs	160	post	B	IDC/NOS	pos, 6+/22	3	pos	25	T2N1M0	2B	4	ned	17	0	17	0		MRM			BR		alive NED	ltf
258	37	F	w	y	nu	0	pre	B	IDC/NOS	pos, 1+/21	3	neg	30	T4AN1M0	3B	4	ned	67	0	67	0		bx (specimen received), RM 5 days later		AC (adjuvant)			alive NED
259	69	F	w	u	u		post	B	IDC/NOS			pos	31	cT2N0M0	2A	2	ned	153	0	153	0		PM (specimen received), MRM 4 days later	tmx				alive NED	also had primary adenocarcinoma of the gallbadder 2 yrs later (T2N1M0, stage 3, grade 3, pos 1+/1, 28 mm, surgery)
260	77	F	w	n	nu	0		B	IDC	neg, 0+/27		pos	20	T1CN0M0	1		ned	94	0	94	0		PM (specimen received), MRM 7 days later					alive NED
261	67	F	w	n	u		post	B	IDC	neg, 0+/17	2	pos	32	T2N0M0	2A	3	eod	97	1	97	1		PM (specimen received), MRM 9 days later	tmx				dod	site of 2nd primary unknown
262	57	F	w					B	IDC/NOS	pos, 9+/15	2	neg	35		2		eod	27	1	60	1							dod
263	89	F	w	u	u		post	B	IDC/NOS			pos	15	T1N0M0	1	4	???	41	0	41	0		MRM					doc, cancer status unknown
264	69	F	w	n	nu	0		B	IDC/NOS	neg, 0+/14	2	pos	15	T1CN0M0	1		eod	9	1	11	1	skin, liver	PM (specimen received), MRM 14 days later	tmx				dod	2nd primary adenocarcinoma/NOS of the lung 6 mo later
265	29	F	w	y	u		pre	B	IDC	pos, 4+/29	3	neg		T3N1M0	3A	4	ned	63	0	63	0		NOS					alive NED	mother, maternal grandmother, maternal aunt-all Breast CA
266	76	F	w	y	cs		post	B	IDC/NOS	pos, 2+/13	3	pos	35	T2N1BM0	2B	4	ned	100	0	100	0		PM (specimen received), MRM	tmx				alive NED	Rt Breast CA
267	81	F	w	u	u		post	B	IDC/NOS	0 examined	2	pos	35	cT2N0M0	2A	4	ned	81	0	81	0		TM					alive NED	pt also has heart disease
268	66	F	w	n	cs	75	post	B	IDC/NOS	neg, 0+/20	2	pos	28	T2N0M0	2A	4	eod	21	1	22	1	brain, mediastinum, LN	MRM & PM					dod
269	42	F	w	n	cs		pre	B	IDC/NOS	pos, 14+/32	3	neg		T3N1M0	3A	4	ned	76	0	76	0		Bx(specimen received), MRM 8 days later		AC, taxol 4 mo later		bone marrow transplant	alive NED
270	44	F	w	u	nu	0	pre	B	IDC/NOS	neg, 0+/14	3	neg	16	T1CN0M0	1	4	ned	84	0	84	0		Bx (specimen received), MRM 11 days later		AC			alive NED
271	38	F	w	n	nu	0	pre	B	IDC/NOS	pos,45+/46	3	neg	51	T3N2M1	4	4	ned	61	0	61	0		PM, MRM 38 days later (specimen received)		AC X 4			alive NED
272	66	F	w	n	cs	75	post	N	IDC/NOS	neg, 0+/20	2	neg	28	T2N0M0	2A	4	eod	21	1	22	1	brain, mediastinum, LN	bx (specimen received), 72 days later MRM & PM					dod
273	51	F	w	n	cs		post	B	IDC/NOS	neg, 0+/33	3	pos	35	T2N0M0	2A	3	eod	27	1	33	1	lung	PM (specimen received), MRM 5 days later		CMF x 6			dod
274	77	F	b	u			post	B	IDC/NOS	neg,0+/21	3	pos	35	T2N0M0	2A	4	ned	56	0	56	0		MRM	tmx				doc
275	60	F	w	n	nu	0	post	B	IDC	pos, 1+/16	2	pos	25	T2N1M0	2B	4	ned	75	0	75	0		MRM				no adjuvant therapy	alive NED
276	77	F	w	n	nu	0	post	B	IDC	pos, 2+/12	2	pos	10	T1BN1M0	2A	4	ned	53	0	53	0		PM	tmx 1 mo post-op (adjuvant)		BR 1 mo post-op (adjuvant)		alive NED
277	42	F	w	y				B	IDC	pos, 4+/24	3	pos	20	T1N1M0	2A		eod	57	1	72	1	bone	MRM					dod
278	56	F	w	u				B	IDC/NOS	neg, 0+/45	3	pos	30	T2N0M0	2A		ned	130	0	130	0		MRM	tmx				alive NED
279	61	F	w	y	cs	40	post	B	IDC/NOS	pos, 19+/36	3	neg	46	T2N1BM0	2B	4	ned	45	0	45	0		MRM		ADR/CTX/Tx 21 d post -op (adjuvant),C-DDP/VP16/taxotere for lung CA 3 years post-op	BR		doc	3 primaries, small cell carcinoma of lung, skin cancer, liver & brain mets but unknown from which CA
280	68	F	w	u				B	IDC/NOS	pos, 6+/20	3	pos	27	T2N1M0	2B		eod	12	1	29	0	axillary LN, chest wall	PM (specimen received), MRM		NOS	BR		died of complications
281	61	F	w	u	nu	0	u	B	IDC/NOS	neg, 0+/14	2	pos	10	T1BN0M0	1	4	ned	77	0	77	0		MRM					alive NED	ltf
282	69	F	w	n				B	IDC/NOS	neg, 0+/20	3	pos	35	T2N0M0	2A		ned	83	0	83	0		MRM					alive NED
283	84	F	w	u	u		post	B	IDC	pos,1+/31	3	pos	65	T4N1M0	3B	3	ned	31	0	31	0		MRM	tmx				doc
284	52	F	w	n	nu	0	post	B	IDC	neg, 0+/16	2	pos	20	cT1CN0M0	1	4	ned	49	0	49	0		PM					alive NED
285	82	F	w	u	nu	0	post	B	IDC	pos, 2+/9		pos	40	T4N1M0	3B	4	ned	33	0	46	0		RM	tmx 2 d post-op (adjuvant)				cdu, DF-interval started 13 mo after diagnosis	cdu (listed as Alzheimer's), DF-interval started 13 mo after diagnosis
286	46	F	w	n	cs			B	IDC/NOS	pos, 4+/26	3	neg	42	T2N1M0	2B	4	ned	66	0	66	0		MRM				no adjuvant therapy	alive NED
287	70	F	w	n	u		post	B	IDC/NOS	neg, 0+/28	3	pos	24	T2N0M0	2A	4	ned	61	0	61	0		bx(specimen received), MRM 11 days later				no adjuvant therapy	alive NED
288	31	F	w	n	nu	0	pre	B	IDC/NOS	pos, 2+/17	3	neg	20	T2N1M0	2B	4	eod	14	1	28	1	lung, LN	PM, MRM 8 days later (specimen received)		AC, Taxol, CDDP/thiotepa, gemzar			dod
289	64	F	w	y	nu	0	post	B	IDC/NOS	neg, 0+/20	3	pos	30	T2N0M0	2A	4	ned	63	0	63	0		biopsy received, MRM 7 days later				no adjuvant therapy	alive NED	2nd primary of breast/NOS
290	44	F	w	y	cs	60	post	B	IDC/NOS	neg, 0+/20	3	neg	10	T1BN0M0	1	4	ned	6	0	6	0		biopsy receieved, MRM 16 days later		CMF			alive NED	ltf
291	65	F	w	n				B	IDC/NOS	pos, 19+/24	1	pos	15	T1N2M0	3A		eod	7	1	48	1	breast, chest wall	MRM		ctx, adr, 5-fu x 5			dod
292	50	F	w	y	cs	30	pre	B	IDC	neg, 0+/8	2	neg	14	T1CN0M0	1	4	eod	9	1	23	1	bone	PM/NOS (specimen received), PM/NOS 23 days later	tmx 3 mo post dx (adjuvant), arimidex 11 mo post dx		BR 3 mo post dx & 11 mo post dx		dod	failed Tamoxifen
293	38	F	w					B	NOS			neg					eod			71	1							dod
294	74	F	w	u	nu	0	post	B	IDC/NOS	neg, 0+/8	2	neg	18	T1CN0M0	1	3	ned	23	0	23	0		MRM					survival status unknown
295	51	F	w	y	cs			B	IDC/NOS	pos, 2+/23	3	pos	50	T2N1M0	2B		ned	142	0	142	0		MRM		CTX/ADR/5FU x 6			alive NED
296	39	F	w					B	IDC/NOS	neg, 0+/20	3	neg	55	T3N0	2B		eod	24	1	27	1	bone, brain	MRM		AC (adjuvant)			dod
297	38	F	w	y	cs	18		B	IDC/NOS	neg, 0+/15		neg	15	T1CN0M0	1	3	ned	80	0	80	0		PM (specimen received), MRM 34 days later					alive NED
298	37	F	w	u				B	IDC/NOS	pos, 2+/44	4	neg	50	T2N1M0	2B		ned	131	0	131	0		MRM		ctx, adr, 5-fu x 8			alive NED
299	62	F	w	u				B	IDC/NOS	neg, 0+/20	3	pos	15	T1CN0M0	1		ned	125	0	125	0		MRM					alive NED
300	46	F	w	n	nu	0		B	IDC	neg	2	neg	10	cT4DN0M0	3B		eod	0	0	26	1		TM		adr, ctx			ndf, dod
301	71	F	w	n	nu	0	post	B	IDC	pos, 1+/17	2	pos	35	T2N1M0	2B	3	eod	21	1	29	1	LN (13739)	MRM	NOS 1 mo pre-op (neoadjuvant)				dod
302	80	F	w					B	IDC/NOS	pos, 5+/10	2	pos	63	T3N1	3A		eod	121	1	132	0	chest wall	MRM	tmx (adjuvant)				alive, relapsed but now well	also had colon CA, DUKES A. MIB1 On chest rec 7.4%
303	77	F	w	n	nu	0		B	IDC/NOS	pos, 1+/10	2	pos	40	T2N1M0	2B		eod	22	1	22	1		MRM	tmx				dod
304	60	F	w	n	nu	0	pre	B	IDC/NOS	neg, 0+/18	1	pos	30	T2N0M0	2A	4	eod	29	1	50	1	liver, spine	PM	nolvadex 6 days post dx	NOS 29 mo post dx	BR 1 mo post dx		dod	spine mets found on MRI
305	66	F	w	u	y	1	post	B	IDC/NOS	neg, 0+/12	1	pos		cT2N0M0	2A	4	ned	11	0	11	0			tmx				doc
306	48	F	w	y	cs			B	IDC/NOS	neg, 0+/25	3	neg	23	T2N0M0	2A		eod	20	1	113	0	brain	MRM		ctx, adr, 5-fu x 2	BR		alive w/ CA present
307	56	F	b	n	nu	0		B	IDC/NOS	neg, 0+/9		neg	20	T1N0M0	1	4	ned	96	0	96	0		PM (specimen rec'd), MRM					alive NED
308	79	F	w	n			post	B	IDC/NOS	pos, 4+/14	1	pos	30	T2N1M0	2B	4	ned	75	0	75	0		MRM					alive NED
309	42	F	w	u	cs		pre	B	IDC/NOS	pos, 4+/22	2	pos	16	T1CN1BM0	2A	4	ned	75	0	75	0		PM (specimen received), PM 18 days later					alive NED
310	73	F	w	y				B	IDC/NOS	pos, 2+/23	3	neg		T1N1M0	2A	4	ned	71	0	71	0				CMF			alive NED
311	46	F	w	u	cs	35		B	IDC/NOS	pos, 1+/13	2	pos	20	T1CN1M0	2A	4	ned	67	0	67	0		PM/NOS (specimen received), PM/NOS 20 days later				no adjuvant therapy	alive NED
312	81	F	w	u	u		post	B	IDC/NOS	pos,1+/9	2	pos	20	T2N1M0	2B	4	ned	60	0	60	0		PM (specimen received), MRM 15 days later					alive NED
313	77	F	w	y	cs	30		B	IDC	neg, 0+/30	2	pos	15	T1N0M0	1		ned	35	0	35	0		MRM					cdu
314	75	F	w	u	nu	0	post	B	IDC/NOS	pos, 3+/24	3	neg	40	T4AN1M0	3B	3	ned	93	0	93	0		MRM	tmx				alive NED
315	70	F	w	u	nu	0		B	IDC	neg, 0+/30	2	neg	30	T2N0M0	2A		eod	16	1	30	1	lung	MRM		5-fu, mtx, ctx, adr, vcr			dod	2 primaries
316	47	F	w	u	cs	38	pre	B	IDC/NOS	pos, 1+/13	2	pos	35	T2N1M0	2B	3	ned	137	0	137	0		PM (specimen received), MRM 8 days later					alive NED
317	43	F	w	u				B	IDC/NOS	neg, 0+/10	2	pos	25	T2N0M0	2A		eod	40	1	40	1		MRM					dod
318	39	F	w	n	u		pre	B	IDC	pos, 10+/22	4	pos		T2N1M0	2B	4	eod	57	1	61	1	liver						dod
319	82	F	w	n	nu	0	post	B	IDC	neg, 0+/9	2	pos	16	T1CN0M0	1	4	ned	85	0	85	0		MRM				no adjuvant therapy	alive NED
320	70	F	w	y			post	B	IDC + other	pos, 3+/9	2	pos		T2N1M0	2B	4	ned	102	0	102	0		PM	tmx	AC			alive NED
321	59	F	w	n	nu	0	post	B	IDC	pos, 1+/11		neg	60	T3N1M0	3A	4	eod	47	1	70	1	S1 vertebrae	MRM				no adjuvant therapy	dod
322	52	F						B	IDC/NOS	pos, 4+/12		neg	39		2B		eod	6	1	24	1	chest wall	MRM	tmx	AC			dod
323	43	F	w	n	nu	0	post	B	IDC/NOS	neg, 0+/38	3	neg	25	T2N0M0	2A	3	ned	113	0	113	0		PM (specimen received), MRM 1 day later		CAF 24d post-op (adjuvant)			alive NED
324	89.5	F	w	u	u		post	B	IDC/NOS	pos, 2+/10	3	pos	46	T2N1M0	2B	4	eod	10	1	24	1	breast	MRM	tmx 1 mo post dx				dod
325	33	F	w	u	u			B	IDC/NOS	pos, 10+/19	2	neg	45	T2N1M0	2B	4	eod	9	1	9	1		MRM					dod
326	89.5	F	w	y	nu	0		B	IDC/NOS	neg, 0+/2	2	pos	30	T4BN0M0	3B		ned	12	0	12	0		TM	tmx				doc
327	85	F	w	n	nu	0	post	B	IDC	0 examined, pos 14+/14 at MRM	2	pos	100	T4BN1M0	3B	4	eod	10	1	26	1	breast?, skin	bx received, MRM 8 months later	tmx at dx		BR 12 mo post dx		dod	RtBrst CA
328	61	F	w	y	u		post	B	IDC/NOS	neg, 0+/17	3	pos	30	T2N0M0	2A	4	ned	82	0	82	0		Bx (specimen received), MRM 12 days later		CMF 2 mos post-op (adjuvant)			alive NED
329	79	F	w	n	nu	0		B	IDC/NOS			neg	13	cT1CNXM1	4		eod	0	0	15	1		PM	tmx		BR		ndf, dod
330	58	F	w	u	nu	0	post	B	IDC/NOS	neg, 0+/20	3	neg	28	T2N0M0	2A	4	ned	73	0	73	0		PM (specimen received), MRM 6 days later		AC			alive NED
331	44	F	w	y	nu	0		B	IDC/NOS	pos, 1+/19	2	pos	24	T2N1M0	2B		eod	50	1	77	0	chest wall, lung	MRM	tmx, arimidex	4x AC, taxotere	BR		alive CA present	2 primaries, lobular carcinoma in situ/NOS of breast
332	43	F	w	n	nu	0	pre	B	IDC/NOS	neg, 0+/26	3	pos	30	T2N0M0	2A	2	eod	45	1	73	1	lung	MRM		NOS 45 mos post-op			dod
333	63	F	w					B	IDC/NOS	neg, 0+/15	3	neg	35	T2N0M0	2A		eod	12	1	21	1				NOS			dod
