# Supplementary material for: Interrogating differences in expression of targeted gene sets to predict breast cancer outcome
Source: BMC Cancer. 2013 Jul 2;13:326. doi: 10.1186/1471-2407-13-326 (PMC3707751; doi:10.1186/1471-2407-13-326)
Supplement: Additional file 3: Table S2 — Gene expression results (log2 transformed) of the patient specimens evaluated in this study. [file 1471-2407-13-326-S3.xls]

## Sheet: All data 6-13-11 (2)
Sample ID	EVL	NAT1	ESR1	GABRP	ST8SIA1	TBC1D9	TRIM29	SCUBE2	IL6ST	RABEP1	SLC39A6	TPBG	TCEAL1	DSC2	PGR	FUT8	CENPA	MELK	PFKP	PLK1	ATAD2	XBP1	MCM6	BUB1	PTP4A2	YBX1	LRBA	GATA3	CX3CL1	MAPRE2	GMPS	CKS2	SLC43A3
101	-1.29808	-1.59946	-0.415037	7.39606	1.41864	-1.22882	-2.39593	-3.52838	-3.52838	-2.80255	-2.55639	-1.27462	-2.42146	3.32769	-4.52838	-3.09954	-1.68966	-1.59946	-1.17354	-2.22882	-1.47393	-1.20645	-2.07907	-2.8365	-0.753085	-1.30996	-2.55639	-2.22882	2.53605	-1.85378	0.447138	-2.05889	0.432959
102	0.905608	-0.421464	3.85699	3.51012	-0.240134	-2.34618	-1.51457	1.5025	-2.94342	-0.827939	-2.47393	-0.195396	0.20581	-0.274622	0.581753	-1.59946	-2.5009	-2.22882	-2.09954	-2.8365	-1.58496	2.48714	-3.32193	-3.90689	-2.05889	-3.52838	-2.94342	0.725378	-0.115077	-2.67423	-1.8365	-2.61411	-2.64386
103	3.04847	5.2719	6.54448	3.41684	-0.736966	3.93357	-1.96203	6.30116	1.46118	1.49057	2.99639	3.08859	1.87578	1.1375	4.8525	0.823749	-1.30996	-2.34618	-2.03899	-0.802554	0.31034	3.58175	-1.81943	-2.34618	2.65306	-1.22882	1.28688	3.63653	-0.494109	-1.5009	-1.27462	-3.90689	-0.934198
104	2.41954	6.24786	7.58178	3.12267	-0.364633	1.35426	-1.58496	4.08265	-0.980891	1.05427	3.27451	1.51433	3.20841	-0.467267	1.75275	1.42403	-1.59946	-2.29808	-2.52838	-2.64386	-1.03899	3.92156	-2.55639	-3.37084	-0.383329	-2.12029	-1.78588	1.97942	0.306457	-2.05889	-1.47393	-3.32193	-2.09954
105	1.85732	5.10839	7.14629	4.44117	-1.5009	0.863938	-0.500898	3.41999	-3.27462	1.6151	3.22651	2.14296	2.24184	-1.96203	7.94451	0.425817	-3.98089	-4.52838	-1.61411	-4.22882	-1.88897	5.25298	-3.05889	-4.64386	1.62761	-1.30401	-1.68966	2.74739	1.51602	-0.761213	-1.074	-3.55639	-1.18442
106	2.70044	6.85495	5.61442	-1.58496	-1.98089	0.154886	-6.64386	5.19482	-2.52838	0.385891	0.572081	0.804604	1.47508	-1.52838	6.03063	-0.17897	-3.70526	-4.64386	-3.18442	-4.22882	-0.736966	3.50758	-3.47393	-5.42146	-0.427919	-2.58496	-4.22882	1.47335	-1.14136	-2.5009	-2.87127	-3.22882	-2.5009
107	-1.54232	0.163499	-1.10988	-0.217591	-1.8365	-4.76939	-4.52838	1.17632	-8.22882	-2.32193	-3.42146	0.344828	-0.599462	-1.24013	-0.915936	-2	-2.80255	-3.98089	-0.880091	-3.8365	-3.05889	1.34861	-3.76939	-3.64386	-2.01937	-2.34618	-5.90689	-3.42146	-1.5009	-3.05889	-3.98089	-3.47393	-2.05889
108	0.238787	2.51517	5.79753	-0.962032	0.584963	2.61196	-4.64386	1.32193	-1.26303	-1.00965	0.411426	-0.487352	3.73227	1.08406	-4.52838	0.0191088	-0.658963	-1.30996	-4.05889	-1.87127	-0.802554	3.68295	-2	-2	0.485427	-0.370838	-2.09954	1.04264	-0.14667	-1.85378	0.282934	-0.0639118	-0.542318
109	0.475085	1.07952	2.64616	-0.67423	-0.487352	1.1177	1.96471	2.96471	-1.5009	-0.906891	-2.39593	0.874469	0.545968	1.50589	-2.52838	1.71223	-1.76939	-0.0689474	-1.42146	-1.76939	-1.54232	2.86987	-1.152	-1.92504	2.38313	-0.636362	0.447138	2.43652	1.26103	-1.07907	-1.2863	-1.24013	-0.599462
110	2.10769	6.02835	7.51344	1.29866	-0.614109	-0.136062	-2.47393	7.79088	-1.55639	0.552541	1.09085	2.14078	1.40962	-0.643856	1.5656	-0.467267	-3.05889	-2.90689	-4.05889	-3.22882	-1.88897	3.08803	-4.32193	-4.14136	-0.563483	-3.98089	-1.52838	2.30159	-1.39593	-2.39593	-2.03899	-2.42146	-3.05889
111	2.76483	-5.90689	-1.16273	0.0379678	-4.77	1.1635	-8.22882	-3.47393	-3.32193	-2.55639	-8.22882	-2.64386	-3.52838	2.24286	-3.90689	-6.64	-4.42146	-4.32193	-3.8365	-4.52838	-1.68966	0.41864	-5.05889	-4.90689	0.425817	-3.09954	0.163499	0.197446	-0.17897	-5.05889	-4.22882	-5.90689	-1.8365
112	0.0143553	2.85931	2.666	0.0840643	-2.87127	-0.705257	-2.90689	1.9573	-6.22882	-1.87127	-2.55639	-0.125531	0.254997	-1.02915	-0.0439433	-1.55639	-2.98089	-1.65896	-2.94342	-3.09954	-0.862496	1.65076	-3.76939	-3.90689	-2.94342	-3.8365	-4.22882	1.15704	0.0795203	-3.98089	-2.64386	-3.64386	-3.98089
113	4.42649	3.00959	5.42515	-1.87127	-2.67423	4.13313	-2.47393	3.39232	1.38589	3.20633	0.970854	2.73913	-2.8365	-1.29808	-1.34618	1.2967	-0.897902	-2.64386	-0.810966	-1.80255	-0.980891	4.44714	-2.01937	-2.12029	2.255	-1.62891	1.43296	3.85765	-2.05889	-1.20645	-0.0389941	-4.14136	-0.934198
114	3.07268	3.30597	2.71076	0.102098	0.263034	0.218265	-3.37084	-0.819428	-5.22882	-0.705257	-0.274622	2.28787	0.687061	-1.70526	1.44361	0.845323	0.163499	-1.30996	-1.04891	-0.628906	1.65764	2.77751	-0.0995357	-1.62891	0.578536	0.0703893	-0.309955	0.393233	0.818305	-2.07907	0.385891	1.23879	-0.943416
115	2.40871	4.13203	8.09348	-2.67423	1.1088	3.04206	-2.47393	6.12798	1.45593	1.83862	4.83188	1.95482	2.78381	-1.57061	3.40554	2.06695	0.298658	-1.06895	-1.44746	-0.321928	1.60565	5.34341	-0.980891	-0.577767	2.52273	-0.888969	0.665999	3.99729	0.321928	-1.72102	-0.0892673	-0.802554	-0.395929
116	3.02326	6.24028	4.81778	2.12396	-1.52376	0.518255	-1.91594	5.12244	-3.52284	-0.422752	1.01006	1.12697	0.8024	-1.60384	3.08831	0.847997	-4.32193	-4.52838	-1.94342	-3.98089	-3.14136	3.80012	-3.32193	-5.05889	-0.141356	-2.64386	-3.09954	1.6198	-0.0841604	-3.14136	-2.16273	-5.42146	-2.25154
117	-1.52838	-1.75309	-2.03899	-0.389615	-1.35845	-2.90689	-1.88897	2.1021	-6.64386	-2.44746	-2.03899	-0.321928	-1.27462	-0.845114	-2.55639	-1.68966	-1.98089	-2.09954	-0.753085	-2.70526	-0.943416	1.25902	-2.8365	-3.52838	-1.75309	-1.55639	-2.98089	-2.12029	-1.24013	-3.22882	-1.02915	-3.64386	-1.37084
118	-0.761213	-0.810966	-2.22882	8.38422	3.52021	-3.37084	1.1592	-1.58496	-2.42146	-0.721024	-1.1954	0.400538	0.20581	3.58015	0.184809	-1.58496	-0.952694	-0.315929	-1.05889	-1.09954	-1.27462	-0.053893	-1.18442	-1.30996	-1.90689	-0.473931	-2.73697	-2.16273	1.40054	-0.168123	-0.240134	-0.421464	-1.10988
119	-1.38333	-1.96203	-1.52838	7.85219	0.716625	-3.52838	-1.32193	-3.70526	-4.42146	-1.46063	-2.22882	-1.03899	-2.70526	3.39323	-5.05889	-2.52838	-0.514573	-0.053893	-0.79419	-1.47393	0.594549	-0.0841604	-1.88897	-1.70526	-1.17354	-1.37084	-2.8365	-5.05889	1.35802	0.495695	-0.535332	-0.819428	0.184809
120	2.67582	1.8679	4.83794	0.146221	-2.03899	-1.30996	-3.09954	3.17259	-3.64386	-1.59946	0.234706	-0.223194	0.294743	-2.55639	5.16269	-0.761213	-5.90689	-4.90689	-3.14136	-5.22882	-1.02915	3.54803	-4.05889	-5.64386	-1.42146	-2.39593	-4.22882	0.407806	-0.535332	-2.94342	-3.01937	-3.14136	-2.90689
121	2.90111	7.73532	5.94595	-0.427919	-1.39593	0.271027	-5.90689	6.32523	-4.64386	0.768361	1.00959	0.834576	2.98793	-1.68966	5.54566	0.656878	-2.58496	-3.76939	-3.37084	-4.32193	-2.20645	3.44714	-2.87127	-3.76939	-0.68966	-1.76121	-5.05889	0.847997	-1.59946	-2.8365	-3.32193	0.505891	-2.25154
122	3.16081	5.79442	5.6011	3.39094	-1.40864	1.80735	-2.37084	5.46118	-4.42146	-0.0291463	0.115477	0.785202	0.771181	-0.577767	-1.46063	-0.340075	-3.01937	-2.52838	-3.01937	-3.01937	-2.14136	2.91711	-3.76939	-3.37084	-1.01937	-3.05889	-2.90689	2.16779	-0.0790716	-2.73697	-1.52838	-3.8365	-2.76939
123	-0.364633	-1.20645	-1.78588	10.3224	-1.05889	-2	1.03562	-1.46063	-6.64386	-0.802554	-2.18442	0.882317	-0.962032	1.90432	-2.18442	-1.67423	-0.971431	-0.257275	-0.104697	-2	-0.736966	-0.736966	-1.88897	-1.334	-0.769387	-1.07907	-2.44746	-4.64386	0	-1.4344	-0.50772	-2.52838	0.447138
124	-2.20645	-1.05889	-0.168123	-2.73697	-1.94342	-3.76939	1.85864	-3.52838	-6.22882	-1.72102	-2.94342	0.908172	-0.0892673	-0.0943924	-6.64386	-0.263034	-2.32193	-3.22882	-0.761213	-2.80255	-3.37084	-0.223194	-3.27462	-3.32193	-2.12029	-2.80255	-1.98089	-2.37084	3.66789	-2.76939	-0.745003	-1.44746	-3.09954
125	2.23164	5.0876	5.58055	6.18481	0.826464	1.05195	0.337235	4.98155	-3.42146	1.93231	1.04731	1.59932	1.82375	-0.0291463	2.82646	-0.65139	-4.52838	-5.22882	-2.87127	-3.8365	-2.94342	3.36691	-4.32193	-5.90689	0.119909	-2.12029	-2.12029	1.53439	2.81967	-1.92504	-2.61411	-5.90689	-1.2863
126	-2.44746	-0.785875	-1.87127	4.5507	0.0519521	-4.64386	-0.666576	-1.96203	-7.22882	-2.70526	-4.05889	-2.80255	0.429393	-1.90689	-0.819428	-2.8365	-1.2863	-2.64386	-3.42146	-2.70526	-1.34618	-0.0995357	-3.05889	-2.55639	-1.65896	-0.915936	-5.05889	-3.01937	0.754175	-2.67423	-1.39593	-0.480626	-2.39593
127	1.37666	5.66486	4.48435	0.184809	-1.47393	-3.98089	-3.76939	2.16027	-5.05889	-2.03899	-3.58496	0.363638	-0.286304	-3.47393	1.3505	-1.44746	-3.27462	-3.8365	-3.47393	-2.98089	-2.29808	1.82239	-4.05889	-4.76939	-1.68966	-3.18442	-4.76939	1.33533	0.542671	-3.70526	-3.37084	-4.64386	-2.39593
128	0.826464	3.95791	-0.606767	-1.94342	-2.87127	0.242857	-2.80255	0.0795203	-5.42146	-2.07907	-3.70526	-1.40864	-2.09954	-1.67423	-1.90689	-2.61411	-3.70526	-2.55639	-2.8365	-3.70526	-2.67423	0.91584	-2.80255	-4.32193	-1.07907	-2.32193	-2.22882	-0.990414	-0.494109	-2.16273	-1.39593	-6.64386	-1.94342
129	-0.415037	-1.44746	-1.27462	8.17384	1.37295	-3.52838	2.48971	-0.705257	-6.22882	-1.72102	-2.55639	-0.136062	-0.971431	2.09761	-6.22882	-3.52838	-1.06895	-2.20645	-1.51457	-1.55639	-1.24013	-1.03899	-3.37084	-2.70526	-0.358454	0.594549	-5.64386	-1.25154	1.71809	-1.2863	-1.90689	-6.64386	-0.628906
130	2.07268	6.06623	4.17898	-3.22882	-3.09954	3.11548	-3.37084	2.32577	0.91584	-0.315929	2.37481	1.23266	0.443607	0.938599	4.95807	-0.200913	-2.51457	-3.52838	-4.32193	-2.90689	1.99095	3.86856	-2.51457	-2.90689	0.682573	-1.46063	2.26903	0.292782	-0.268817	-2.55639	-1.71312	-2.18442	-3.94342
131	-1.44746	-2.16273	0.290818	9.045	1.14405	-2.47393	-0.434403	-1.1954	-5.22882	-2.09954	-2.70526	-1.08927	-2.07907	3.8679	-3.52838	-2.29808	-0.962032	-0.925038	-3.47393	-1.88897	-0.785875	0.600904	-2.42146	-2.73697	-1.30996	-1.8365	-3.47393	-0.880091	1.95606	-3.01937	-0.777608	-1.29808	-0.592194
132	1.56234	2.33724	4.25273	0.0565835	-2.8365	2.86592	1.96101	2.29278	-3.22882	0.710761	2.9486	-0.0389941	2.34577	-1.51457	2.62449	-0.514573	-3.47393	-4.14136	-3.37084	-4.42146	-2.16273	4.58376	-2.29808	-4.42146	0.910733	-1.25154	-0.1899	1.3296	3.02029	-2.39593	-0.871267	-1.88897	-1.26303
133	-0.321928	-1.58496	-1.64386	7.83487	-0.549339	-6.64386	1.35802	-2.52838	-6.64386	-1.94342	-4.90689	-2.07907	-2.14136	-2.55639	-5.42146	-2.29808	-0.925038	0.850666	-0.473931	-2.12029	-0.115077	0.943609	-1.94342	-2.52838	0.197446	-0.528379	-3.27462	-3.32193	1.44537	-1.55639	-0.556393	-0.728973	-0.0242475
134	3.4794	2.89595	4.21153	2.84063	-2.03899	-0.621488	-2.22882	6.01517	-4.05889	0.172061	-3.64386	0.748461	-1.2863	-0.971431	1.26704	-3.8365	-5.90689	-4.22882	-3.37084	-3.70526	-1.64386	1.68855	-5.22882	-6.22882	-2.32193	-4.05889	-2.5009	1.45418	-1.85378	-4.90689	-5.05889	-7.22882	-2.80255
135	-1.25154	-0.971431	-1.42146	2.75417	-1.05889	-1.29808	0.106572	-0.37707	-2.34618	-2.22882	-2.67423	-0.549339	-0.952694	-0.315929	-1.8365	-1.98089	-3.22882	-3.98089	-0.952694	-3.22882	-2.64386	-0.292181	-2.64386	-4.42146	-1.152	-1.87127	-1.09954	-3.32193	1.41504	-1.65896	-2.39593	-5.42146	-1.87127
136	0.925999	-3.47393	-0.168123	5.30171	2.07039	-2.47393	1.0635	-0.570607	-5.90689	-0.606767	-2.70526	0.115477	-2.03899	1.39506	-8.23	-2.01937	-1.80255	-2.42146	-1.20645	-1.96203	-2.5009	-1.54232	-1.98089	-4.76939	-2.32193	-1.59946	-3.64386	-0.906891	2.04148	-2.44746	-0.528379	-1.80255	-1.35845
137	-0.853779	0.716625	0.913288	4.84432	0.0519521	-1.40864	-0.0740006	1.20372	-4.76939	-0.915936	-1.68966	-0.0841604	1.26704	0.356144	0.246915	-0.621488	-1.61411	-2.61411	-1.90689	-3.52838	-1.16273	2.46467	-2.27462	-2.98089	-0.753085	1.07724	-2.70526	-0.268817	1.44007	-1.61411	-1.38333	-0.990414	-1.8365
138	0.869213	4.24869	4.57228	2.64078	-1.30996	2.88622	-3.27462	2.67506	-0.65139	-1.70526	0.389567	0.713696	2.32097	1.41143	2.13969	-0.217591	-2.58496	-2	-1.65896	-2.22882	-0.943416	1.75845	-1.37084	-2.70526	-1.334	-2.32193	-0.606767	1.40418	-0.162729	-1.87127	-0.67423	-1.88897	-2.34618
139	0.344828	1.81147	-6.64	-5.91	-4.77	-8.23	-8.23	-5.42	-8.23	-4.77	-8.23	3.06695	-3.64	5.42973	1.93231	-6.64	-7.23	0.0473057	-1.92504	-3.18442	-0.292181	0.505891	-3.09954	-6.64386	-0.943416	-2.42146	0.910733	-3.27462	4.08406	-5.06	-6.64	-5.22882	-1.06895
140	4.19509	3.94361	4.16162	-0.636362	-1.24013	1.49228	-3.18442	5.81549	-2.05889	0.404177	-0.705257	2.29572	-0.120294	-0.440916	3.20789	0.0840643	-1.81943	-1.98089	-4.52838	-1.76939	-0.802554	2.64	-1.87127	-2.8365	-0.195396	-2.16273	-0.184425	2.75275	-0.777608	-2.87127	-0.819428	-1.5009	-1.72102
141	2.70192	3.99518	4.41571	3.87381	-0.952694	2.1021	-0.67423	3.41639	-0.990414	1.0024	1.28688	-0.327952	-0.109878	-0.467267	7.25569	0.613532	-0.915936	-2.09954	-3.98089	-1.67423	0.271027	2.58896	-1.58496	-2.61411	1.21205	-1.78588	0.318076	0.594549	2.99398	-0.761213	-0.906891	-1.55639	-1.81943
142	0.329602	0.267036	-0.352302	-1.67423	-2.52838	-0.0892673	-3.01937	-2.90689	-2.90689	0.111031	-0.761213	-0.888969	0.665999	-1.30996	-3.90689	0.0473057	-0.17897	0.555816	0.106572	-0.0242475	0.189034	-0.263034	-0.00481702	-0.621488	-0.528379	0.0519521	1.84666	-4.22882	-1.334	1.73408	1.02857	-0.37707	-0.427919
143	1.42939	7.25279	5.41007	4.0271	-0.358454	3.78136	2.65306	5.93538	0.568843	1.65992	2.26504	1.68706	2.6523	1.86921	5.71617	0.739848	-4.05889	-4.64386	-2.20645	-4.52838	-2.34618	4.3427	-2.07907	-4.52838	2.08633	-1.78588	0.922198	2.92473	0.995183	-1.80255	-0.906891	-2.90689	-1.90689
144	0.267036	1.33342	0.754175	-1.8365	-4.14136	-2.8365	-4.14136	2.93168	-8.22882	-3.14136	-4.14136	-0.934198	-2.03899	-1.26303	-0.697437	-3.22882	-4.76939	-5.42146	-4.22882	-5.05889	-2.18442	0.734077	-5.42146	-7.22882	-3.98089	-3.90689	-6.22882	-1.34618	-2.34618	-4.76939	-4.14136	-5.22882	-4.52838
145	-0.175345	0.542671	-0.514573	8.58335	0.919234	-4.03505	1.08678	-0.702646	-5.05889	-1.55169	-2.48197	0.0468403	-0.827939	1.47508	-1.24393	-2.4344	-1.59946	-1.04891	-2.22882	-2.10988	-0.990414	0.178449	-1.94342	-3.42146	-0.37707	-1.64386	-4.8365	-1.61411	1.64309	-1.84511	-1.29808	-2.54232	-0.806754
146	2.13969	5.90553	6.40372	4.02739	1.44361	2.33533	0.0749621	5.11756	-1.46063	2.37295	3.17313	0.987927	2.72174	-1.16273	5.37423	0.0426443	-1.80255	-2.87127	-2.90689	-2.01937	-0.658963	4.6694	-2.5009	-4.76939	0.00480099	-1.54232	-0.268817	1.9782	1.60881	-0.880091	-0.245825	-2.42146	-0.728973
147	-0.500898	-0.304006	-2.87127	6.15947	0.411426	-4.22882	0.448901	-0.577767	-4.52838	-2.29808	-3.76939	-0.761213	-1.29808	-0.40864	-2.12029	-3.64386	-2.80255	-3.18442	-4.42146	-3.09954	-1.06895	-1.13079	-5.22882	-6.22882	-3.37084	-3.22882	-2.73697	-5.05889	1.97085	-4.32193	-3.64386	-5.64386	-3.8365
148	1.33914	4.53585	5.18282	7.81091	2.02266	2.26804	2.9222	5.28392	-2.67423	2.14405	1.18269	1.33914	1.72392	1.09761	3.14405	0.62605	-5.42146	-5.42146	-1.58496	-4.42146	-2.47393	3.43518	-2.22882	-5.90689	0.163499	-0.621488	-0.514573	1.39689	4.83962	-0.434403	-1.46063	-4.52838	-0.570607
149	2.45681	-0.434403	-0.1899	-0.563483	-0.195396	-1.62891	-2.29808	-1.27462	-5.05889	-0.263034	-2.32193	-0.528379	0.826464	0.137504	-8.23	0.884923	-1.72102	-1.26303	-3.37084	-0.621488	-0.447459	3.6241	-1.68966	-1.09954	-1.20645	-0.40227	-2.64386	0.734077	-0.427919	-2.5009	-1.04891	-0.769387	-1.61411
150	1.40781	6.00008	5.88126	0.0795203	-1.334	4.52878	-1.58496	-0.321928	0.900464	2.47249	2.45242	-0.728973	1.8679	0.59136	4.39369	1.49228	-0.827939	-0.364633	-0.925038	-0.494109	0.0143553	3.52398	-1	-2.05889	1.31228	-1.26303	1.90945	1.55418	-0.606767	-2.09954	0.359896	0.0519521	-2.52838
151	0.15056	2.15489	3.56803	-0.592194	-2.25154	-0.845114	-4.90689	3.46118	-5.05889	-1.25154	-3.32193	-0.120294	-1.51457	-2.25154	2.57934	-2.90689	-4.05889	-4.14136	-4.90689	-3.98089	-1.80255	1.18903	-4.42146	-4.76939	-0.681924	-3.18442	-4.52838	-0.125531	-0.952694	-3.58496	-2.61411	-4.14136	-2.58496
152	-0.897902	-1.72102	-0.286304	4.68911	0.0143553	-2.39593	-1.18442	-0.200913	-5.90689	-1.35845	-2.76939	-1.4344	-1.02915	0.0840643	-2.98089	-2.34618	-3.09954	-3.90689	-4.05889	-3.22882	-2.20645	1.04731	-2.87127	-3.70526	-1.00965	-1.78588	-3.32193	-2.34618	1.9222	-2.09954	-1.8365	-3.32193	-2.5009
153	-0.556393	-0.745003	-1.30996	-0.0242475	-1.57061	-3.18442	-4.22882	-1.05889	-6.22882	-1.37084	-2.70526	-0.990414	-1.08927	-1.40864	-3.52838	-2.07907	-3.47393	-3.22882	-3.14136	-3.14136	-2.27462	2.38128	-3.64386	-3.01937	-0.636362	-2.34618	-4.52838	-2.09954	1.32385	-1.52838	-1.03899	-3.14136	-1.55639
154	0.509274	6.81609	4.81984	-1.22882	-1.30401	2.87086	0.0908534	5.97001	1.43741	0.629162	2.03092	0.613532	1.64386	2.10657	5.01153	1.82375	-2.67423	-2.35845	-3.64386	-2.18442	-0.556393	2.36527	-0.853779	-2.73697	2.59056	-2.08927	3.95466	1.89401	-0.761213	-1.68966	-1.334	-2.22882	-1.81943
155	-0.535332	2.04498	2.97269	3.53522	-0.0588937	-3.58496	-0.162729	2.28096	-5.42146	-1.37707	-0.990414	0.117695	-0.315929	0.154886	-0.130787	-1	-2.47393	-3.22882	-3.58496	-2.70526	-0.906891	2.49057	-2.12029	-3.52838	-0.897902	-2.27462	-5.90689	-0.228819	1.43118	-1.4344	-1.87127	-2.90689	-2.73697
156	3.12763	5.04774	5.41549	1.69599	-0.473931	2.34672	-5.42146	4.16993	-3.8365	1.55254	2.69302	1.72101	2.12433	-0.0740006	-0.168123	-0.14667	-3.12029	-2.55639	-1.54232	-2.5009	-0.643856	3.77996	-2.64386	-2.8365	0.644625	-0.952694	-0.713119	4.74721	1.87053	-0.480626	-0.68966	-2.47393	-1.23447
157	1.41504	2.09198	2.26003	3.33724	-2.90689	0.522725	-1.52838	3.81558	-4.90689	-1.334	0.509274	1.42582	-0.50772	-0.802554	-0.943416	-0.104697	-1.90689	-3.76939	-1.5009	-2.32193	-1.12029	2.72101	-3.42146	-3.47393	-2.03899	-1.73697	-2.67423	1.77681	0.400538	-1.8365	-1.46063	-5.22882	-1.65896
158	4.61373	5.15124	8.18954	3.35567	-1.30996	6.65945	-1.72102	6.21205	3.06293	2.70635	4.38658	2.35144	3.18057	1.09311	4.02355	-0.0943924	-0.643856	-1.75309	-2.05889	-1.42146	0.578536	5.93467	-0.827939	-1.34618	2.43207	-0.480626	3.22136	3.76447	1.22239	0.385891	-0.0340618	-1.03899	-1.18442
159	0.374808	0.450661	0.137504	3.84833	-1.22882	-0.0389941	-1.00965	-2	-4.32193	-1.52838	-1.334	-2.14136	1.0024	1.03562	-5.90689	-2.18442	-2.05889	-2.32193	-3.18442	-3.09954	-0.570607	2.69004	-2.58496	-3.52838	-1.25154	-1.61411	-1.37084	1.20372	-0.340075	-2.64386	-2.01937	-1.44746	-3.01937
160	2.5319	6.46238	5.58145	4.08888	-0.136062	1.35614	-2.55639	5.5374	-3.8365	1.05427	0.298658	1.38221	2.46118	0.739848	3.12102	0.499102	-3.14136	-2.8365	-2.8365	-4.22882	-2.5009	2.20685	-2.58496	-3.76939	-0.234465	-2.14136	-1.96203	0.604071	0.0143553	-1.35845	-1.59946	-0.599462	-2.12029
161	1.94361	4.14812	5.4147	2.54514	-0.810966	1.63846	-0.0340618	3.72683	-2.67423	-0.257275	2.23368	0.943609	1.03092	-0.00965017	2.43741	1.11548	-3.70526	-4.14136	-2	-2.94342	-2.03899	3.07496	-2.90689	-3.64386	0.282934	-1.96203	-1.03899	2.82985	0.975752	-2.05889	-2.18442	-3.70526	-2.03899
162	-2	-0.454032	-4.32193	7.44975	1.72683	-0.721024	-0.0340618	-2.5009	-3.8365	-1.27462	-2.67423	-1.88897	-0.636362	2.36457	-1.72102	-1.62891	-0.962032	-1.72102	-1.67423	-1.88897	-1.92504	-0.862496	-1.26303	-3.05889	-0.802554	-0.570607	-0.962032	-1.81943	2.84398	-0.628906	-1.47393	-1.61411	-1.27462
163	3.32241	4.82035	7.19758	0.539366	-2.42146	2.26704	-0.705257	7.943	-1.10988	1.8953	2.05543	1.87709	2.11103	-0.434403	2.89207	0.128733	-1.46063	-2	-1.90689	-1.09954	0.184809	4.30597	-1.10988	-1.90689	1.16135	-1.57061	-0.257275	2.91456	0.485427	-1.5009	0	-0.925038	0.871844
164	1.18057	5.3345	5.7825	2.85997	0.432959	1.8679	-1.96203	1.32193	-0.915936	0.568843	1.19954	0.669027	4.27426	0.757023	2.14839	0.278976	-1.09954	0.0658021	-1.76939	-1.30996	-0.0943924	4.15812	-1.03899	-2.52838	-0.304006	-1.67423	1.32769	1.72392	-0.130787	-0.962032	-0.592194	-1.1954	-1.18442
165	2.31228	2.99518	5.17765	-5.90689	-0.67423	-2.25154	-7.22882	3.42671	-6.64386	-0.40864	0.407806	1.28293	-0.681924	-1.5009	0.488858	-1.59946	-1.76939	-2.94342	-2.47393	-1.152	1.4991	3.14622	-2.55639	-2.64386	-1.48735	-1.8365	-3.98089	1.43829	0.31034	-2.76939	-0.713119	-2.37084	-1.47393
166	2.04031	3.71991	6.55223	1.83592	-2.44746	-2.32193	-5.42146	1.79632	-5.64386	0.0426443	-3.47393	1.62916	0.0332762	-3.09954	-1.334	-0.104697	-1.16273	-1.44746	-3.09954	-1.85378	-1.46063	3.55949	-2.29808	-2.44746	-0.636362	-1.5009	-4.52838	1.88753	-0.473931	-2.94342	-2.76939	-1.04891	-2.8365
167	0.751321	0.529405	-3.64386	-0.447459	0.562344	-4.52838	-2.34618	-0.125531	-4.42146	-0.697437	-1.4344	0.565597	0.0976108	0.771181	-2.80255	-1.08927	-1.2863	-2.52838	0.00480099	-1.24013	-1.73697	-0.21201	-1.38333	-2.22882	-1.47393	-1.4344	-3.90689	-2.98089	2.44449	-1.37084	-0.0995357	-1.87127	-0.130787
168	3.01614	4.48414	5.83086	0.600904	-0.340075	4.4121	-1.54232	5.04658	2.64463	1.71663	4.57934	2.4794	1.4974	1.79494	2.78031	1.01673	-2.14136	-1.92504	-3.09954	-1.85378	0.124328	4.1592	-0.514573	-2.47393	2.12983	-1.46063	3.25852	2.91902	1.08633	0.344828	0.516015	-0.721024	-0.157356
169	2.40327	5.59126	4.64616	-0.286304	-4.77	1.38589	-2.64386	6.36999	-1.73697	0.286881	2.42313	0.776806	0.15056	-0.389615	4.973	-1.16273	-1.92504	-4.14136	-3.14136	-4.14136	-2.27462	4.69822	-3.42146	-4.76939	2.02857	-2.20645	-2.16273	0.468149	0.0143553	-2.61411	-2.16273	-3.37084	-1.98089
170	4.13148	8.25112	5.85466	3.2967	-0.40864	4.63324	1.92979	3.45593	1.31034	1.8679	2.07039	2.41684	1.79909	2	5.95458	0.271027	-3.14136	-3.64386	-1.70526	-2.42146	-1.48735	3.90143	-2.22882	-3.70526	1.18057	-1.94342	1.6523	3.32241	2.04963	-0.845114	-1.80255	-2.98089	-1.152
171	-2.01937	-2.03899	-2.34618	6.96982	-0.00965017	-8.23	-0.21201	-0.785875	-6.22882	-4.76939	-4.42146	-2.14136	-1.47393	-0.173536	-8.23	-3.01937	-1.65896	-3.47393	-3.47393	-2.34618	-1.75309	1.09085	-4.64386	-5.22882	-1.51457	-1.2863	-5.90689	-2.87127	2.67431	-1.75309	-3.52838	-4.64386	-1.62891
172	-0.697437	-1.25154	-5.22882	9.15533	1.94236	-3.09954	2.14405	-5.42146	-4.90689	-1.57061	-2.5009	-1.47393	-1.03899	3.54102	-8.23	-2.90689	-2.42146	-2.39593	-1.70526	-1.59946	-1.32193	-1.40864	-1.96203	-2.14136	-2.76939	-2.18442	-2.18442	-4.05889	4.17233	-0.769387	-1.4344	-2.47393	-0.845114
173	2.20581	5.04118	6.27451	-0.346176	-2.5009	-0.980891	-3.47393	6.8172	-2.70526	0.644625	1.45418	0.739848	2.07838	-0.52146	1.76553	-2.87127	-2.34618	-3.64386	-3.09954	-2.64386	-0.925038	3.07952	-2.76939	-3.64386	-1.70526	-1.52838	-3.64386	2.22342	1.93609	-2.05889	-1.46063	-5.64386	-0.592194
174	-0.37707	0.481988	-3.70526	10.0713	0.461179	0.505891	2.68107	-1.8365	-1.98089	-0.65139	-1.59946	0.549258	-1.26303	3.78241	-2.29808	-1.44746	0.669027	0.226509	0.0426443	-0.195396	-0.136062	-0.223194	-0.0740006	-0.389615	-0.120294	-0.334001	0.0840643	-3.18442	2.90111	0.201634	1.14622	-1.25154	0.948601
175	1.65688	4.19587	4.89708	4.62332	-0.897902	1.94361	0.650765	5.64126	-1.03899	1.02148	-1.07907	1.0072	1.96717	0.294743	2.19219	-0.0144996	-2.61411	-3.47393	-2.39593	-3.09954	-1.58496	1.94735	-1.75309	-3.32193	0.341037	-1.334	0.925999	2.4285	1.79077	-0.713119	-1.10988	-3.76939	-1.1954
176	-0.897902	-1.13079	-1.65896	6.36112	-1	-1.46063	0.485427	-3.58496	-3.98089	-1.85378	-3.64386	0.344828	-1.64386	1.54267	-5.22882	-1.87127	-0.713119	0.119909	-1.25154	-1.81943	-1.05889	-0.0790716	-2.27462	-1.25154	-1.73697	-1.52838	-2.22882	-0.415037	3.43785	-2.29808	-0.274622	-1.22882	-0.0242475
177	-0.030783	4.75174	6.20774	-1.40015	-1.59461	-1.16273	-3.8365	5.92439	-3.60433	-0.512285	0.30516	0.127266	1.61876	-3.05889	0.790772	-2.51457	-2.87127	-3.8365	-2.40864	-3.27462	-2.22882	2.66903	-3.73697	-4.42146	-0.721024	-3.55639	-3.80255	2.03034	-1.69744	-3.14136	-2.21759	-4.32193	-3.09954
178	-0.681924	-1.334	-0.125531	8.29731	2.97636	-3.14136	1.16135	-0.952694	-4.42146	-1.08927	-2.32193	-0.0892673	-0.40864	-0.745003	-1.24013	-1.65896	-1.91594	-1.98089	-0.636362	-1.75309	0.00480099	0.425817	-2.80255	-2.52838	-1.92504	-1.29808	-2.73697	-2.76939	5.11783	-0.440916	-1.1954	-2.55639	0.104337
179	2.25902	5.66268	5.20176	3.02326	-2.42146	4.0072	-0.1899	3.63691	1.19954	1.09424	2.24691	2.20945	0.632268	1.63923	6.2276	1.5025	-3.98089	-3.09954	-3.98089	-2.76939	-0.862496	3.25399	-0.871267	-3.98089	2.4974	-2.61411	0.944858	1.70782	-0.157356	-0.871267	-1.334	-3.09954	-2.07907
180	-1.22882	-1.92504	-0.395929	4.33247	-0.263034	-3.09954	0.505891	-3.09954	-4.52838	-2.55639	-4.76939	-1.34618	-2.44746	-0.614109	-3	-2.39593	-1.64386	-2.94342	-1.29808	-2.61411	-2.12029	-0.785875	-3.27462	-3.90689	-1.8365	-1.98089	-3.70526	-1.76939	1.7137	-2.90689	-1.12029	-3.70526	-1
181	-0.274622	-1.39593	-1.96203	7.99836	2.83996	0.512648	3.62332	-2.29808	-1.47393	-1.13079	-1.07907	0.461179	-1.14136	5.3545	-3.22882	-1.16273	-0.514573	-0.454032	-3.22882	-1.10988	-0.643856	1.6151	-0.67423	-1.2863	-0.340075	-0.599462	-0.274622	-1.85378	3.96347	0.532733	-0.697437	-2.27462	2.42761
182	-0.053893	0.77259	5.0066	1.01316	-0.943416	2.74846	-1.41504	0.0588937	0.195348	-0.454032	-1.16812	0.424385	1.63614	1.34369	-0.12291	-0.802554	-3.05889	-2.8365	-3.01937	-1.27462	-1.87127	2.94111	-2.76939	-3.05889	-0.713119	-1.98089	0.415037	0.905608	1.40236	-1.34618	-0.614109	-2.8365	-2.67423
183	-0.460634	0.302563	-3.27462	7.07635	2.1021	1.01911	1.51937	-1.87127	0.222392	0.180572	-1.00965	0.818305	0.807355	6.15704	-0.769387	-0.104697	0.863938	-0.769387	-2.55639	-0.962032	-0.915936	0.748461	0.659925	-0.104697	0.468149	0.0795203	-1.51457	-2.27462	2.66145	1.05889	-0.427919	-0.447459	0.415037
184	-2.58496	-1.73697	-4.52838	7.72665	-0.934198	-0.836501	0.0976108	-3.47393	-1.51457	-3.05889	-2.27462	-0.200913	-1.30996	3.38635	-8.23	-2.39593	-2.14136	-2.25154	-2.01937	-3.14136	-2.29808	-0.352302	-2.58496	-3.37084	-1.58496	-1.47393	-3.27462	-1.62891	1.93609	-2.29808	-1.80255	-2.44746	0.436517
185	-0.389615	1.23471	6.78938	0.371094	-1.1954	2.31518	-1.90689	2.89595	-0.636362	1.69896	1.83727	1.40781	0.613532	2.06465	0.257011	-0.500898	-1.37084	0.869213	-2.94342	-1.29808	-1.23447	3.74129	-1.24013	-2.07907	0.607232	-1.52838	2.76199	3.96162	0.0332762	-1.57061	0.102098	-1.35845	-0.925038
186	0.659925	0.765535	4.60842	-5.91	-2.14136	-3.8365	-2.90689	0.925999	-8.23	-4.64386	-7.22882	-0.109878	-0.606767	0.318076	0.457682	-6.64386	-4.42146	-4.76939	-7.22882	-5.90689	-3.22882	3.03328	-6.64386	-7.22882	-1.88897	-1.72102	-5.05889	-0.761213	-3.27462	-5.06	-3.90689	-1.35845	-6.64386
187	0.946107	5.6906	5.83626	4.89142	-0.528379	-8.23	-0.697437	2.03445	-8.23	-1.30996	-2.22882	1.30646	0.861294	2.58095	3.23266	-2.8365	-3.90689	-5.91	-4.52838	-4.52838	-2.14136	4.64386	-4.76939	-5.42146	0.542671	-1.25154	-2.73697	1.66448	-0.1899	-5.06	-1.76939	-2.22882	-3.76939
188	-1	-0.570607	-2.39593	5.53678	-1.58496	-2.03899	1.60723	0.374808	-6.64386	-1.334	-1.98089	0.678072	-0.383329	1.07724	-1.75309	-1.01937	-0.200913	-1.78588	-3.98089	-2.58496	-1.03899	-1.27462	-1.26303	-2.05889	-1.13079	-0.681924	-4.90689	-2.03899	-0.0689474	-0.980891	-0.17897	-2.20645	-1.55639
189	-0.810966	1.84933	2.848	6.7305	1.94486	-8.23	1.09085	2.88297	-8.23	-0.274622	-1.37084	1.61196	2.15812	2.76341	3.00839	-1.80255	-2.67423	-3.37084	-2.67423	-2.61411	-2.39593	3.8885	-1.92504	-3.70526	-0.577767	-0.761213	-4.52838	-0.415037	2.13969	-2.67423	-0.434403	-1.98089	-1.1954
190	0.464668	-0.990414	-2.61411	9.64593	2.13641	-0.251539	2.90304	-1.94342	-5.05889	-0.358454	-0.980891	0.20581	0.20581	3.45461	-2.12029	-0.906891	-0.0740006	-1.24013	-0.871267	-1.05889	0.0658021	0.826464	-0.334001	-1.64386	-0.65139	-0.769387	-2.90689	-1.90689	3.95699	-0.17897	0.0565835	-1.29808	-0.257275
191	-0.125531	-0.934198	-0.836501	9.00677	1.66145	-2.87127	1.0681	-1.08927	-6.64386	-1.57061	-2.12029	-0.37707	-1.152	-2.39593	-8.23	-1.21759	-1.1954	-1.32193	-0.845114	-1.48735	-0.309955	-0.447459	-1.88897	-2.20645	-2.73697	-0.40864	-6.22882	-1.67423	3.40735	-1.12029	-0.819428	-1.14136	0.167786
192	0.282934	5.76863	4.9573	2.05543	0.341037	1.29082	-2.80255	3.97147	-3.22882	1.29866	0.804604	0.850666	1.05658	-1.08927	4.61628	0.461179	-4.64386	-5.90689	-3.14136	-4.76939	-1.85378	2.86658	-3.09954	-5.64386	0.581753	-2.37084	-1.42146	1.43118	-0.358454	-3.09954	-1.02915	-3.76939	-2.37084
193	2.42671	4.5292	6.07089	-0.50772	0.578536	0.20581	-4.22882	5.2604	-3.98089	0.754175	-0.681924	1.12873	1.20997	-2.12029	2.84264	-1.65896	-3.70526	-4.64386	-1.20645	-4.42146	-1.55639	3.21516	-3.64386	-5.90689	-1.46063	-2.76939	-5.22882	2.23777	-1.25154	-3.90689	-1.8365	-4.14136	-2.5009
194	2.71076	5.59654	5.65935	3.69377	-1.2863	-1.5009	-1.61411	6.07788	-3.90689	2.18269	1.1635	2.87644	0.690045	-0.0892673	0.382206	1.16135	-1.62891	-1.334	-2.07907	-1.73697	-1.18442	4.8911	-1.61411	-2.22882	0.250962	-0.990414	-4.52838	2.51602	2.47768	-1.40864	-0.480626	-1.78588	-1.70526
195	2.19954	2.30354	6.78346	5.06724	0.831877	4.80581	-0.346176	2.51854	3.18587	1.41504	4.30183	1.09311	2.22754	1.6009	-8.23	1.36923	-3.8365	-3.64386	-3.22882	-3.42146	-1.72102	5.27637	-1.98089	-3.90689	1.58976	-2.42146	1.73118	3.05427	-0.286304	-2.20645	-0.364633	-2.47393	-0.952694
196	1.7556	6.63382	6.53761	3.41143	0.0565835	-0.268817	-1.29808	0.294743	-5.22882	0.141869	1.46641	2.45242	2.88688	-1.30996	3.11548	0.250962	-2	-3.47393	-3.76939	-2.80255	-1.16273	5.5318	-2.80255	-2.98089	-0.606767	-1.26303	-7.22882	2.72973	1.18692	-2.22882	-1.37084	-1.76939	-1.24013
197	4.68501	6.37521	6.54684	2.58095	-1.96203	2.0612	-1.48735	3.02503	-3.98089	1.7137	3.43518	2.15272	2.23368	0.385891	4.86311	1.94111	-1.5009	-2.16273	-2.03899	-0.761213	-0.79419	5.49868	-1.75309	-2.5009	1.37666	-1.64386	-3.47393	3.20789	0.884923	0.218265	-0.542318	-1.40864	0.522725
198	1.91839	4.52293	5.91799	-2.05889	-1.16273	4.2502	-3.52838	5.64904	2.52607	1.05427	1.1592	1.63691	1.55582	1.70635	2.29572	0.695994	-1.55639	-2.32193	-2.88897	-1.78588	0.443607	2.99398	-0.836501	-1.46063	1.11437	-1.47393	2.68706	1.48285	-0.514573	-1.76121	-1.0145	-1.71312	-1.97143
199	-0.980891	-0.962032	0.613532	2.79216	0.522725	-1.2863	3.80976	-1.62891	-3.37084	-1.44746	0.263034	0.333424	-0.827939	0.201634	-2.76939	-1.34618	-1.62891	-0.952694	-1.1954	-1.39593	-1.14136	-0.427919	-0.79419	-1.92504	-0.925038	-0.915936	-1.72102	-1.8365	1.12653	-1.24013	-0.871267	0.106572	-1.55639
200	2.56722	3.87676	4.26629	-2.16273	-0.120294	2.8339	-6.64386	2.27997	-1.35845	0.63846	0.716625	0.799087	0.941106	-0.268817	0.00958605	0.559084	-2.5009	-3.09954	-1.76939	-3.52838	-2.05889	1.35426	-2.64386	-3.8365	-1.39593	-2.58496	2.44361	0.271027	1.02621	-0.802554	-1.37084	-3.64386	-2.5009
201	2.59056	1.82103	5.5508	1.1021	-1.38333	-1.70526	-3.90689	2.97942	-5.05889	0.302563	1.69451	1.5008	1.0635	0.298658	-3.01937	-0.427919	-2.94342	-3.42146	-4.64386	-1.85378	-0.621488	3.2459	-3.58496	-3.8365	-1.59946	-2.44746	-3.98089	0.542671	-0.346176	-2.94342	-2.18442	-3.18442	-1.16273
202	2.55663	3.22908	7.98789	1.37666	-0.628906	2.2162	-2.42146	7.80178	-2.47393	1.80185	3.35473	2.63846	2.39323	0.31034	6.43257	1.59296	-2.22882	-2.20645	-4.64386	-0.761213	1.46467	4.731	-1.96203	-2.80255	1.0681	-1.57061	-2.76939	3.52899	-0.245825	-2.67423	-0.606767	-0.500898	-2.14136
203	2.60802	5.49324	6.55985	4.28244	-0.79419	1.10657	-0.268817	7.63086	-3.47393	2.14622	1.34672	1.55254	2.42403	-2.39593	6.04469	0.757023	-2.87127	-2.90689	-3.37084	-4.05889	-1.52838	4.89239	-2.5009	-3.52838	0.975752	-1.44746	-2.8365	2.27898	2.28293	-2.42146	-0.721024	-1.46063	-0.871267
204	-3.32193	-2.44746	-2.34618	6.16336	0.180572	-5.90689	-5.64386	-1.05889	-8.23	-4.52838	-8.23	-2.05889	-0.65139	0.739848	-8.23	-6.64	-2.64386	-2.25154	-5.05889	-5.64386	-1.2863	-0.514573	-5.42146	-4.14136	-2.58496	-2.55639	-6.64386	-5.42146	-1.64386	-3.47393	-3.52838	-1.04891	-3.64386
205	-1.10988	-1.73697	-1.96203	8.56982	0.877744	-1.74904	-0.628906	-1.75309	-5.05889	-2.0145	-3.58496	0.31034	-0.971431	-1.88897	-2.29808	-3.90689	-1.03899	-0.245825	-0.427919	-0.494109	0.468149	0.0976108	-5.22882	-2.32193	-2.25154	-1.87127	-7.22882	-3.09954	1.44361	-3.70526	-3.22882	-3.42146	-1.87127
206	0.226509	2.10992	3.7852	3.29915	-1.55639	-1.72102	-1.27462	1.91711	-5.42146	-1.05889	0.584963	0.436517	0.861294	-2.39593	4.45154	0.762703	-2.20645	-1.85378	-4.05889	-2.05889	-1.44746	1.99518	-2.05889	-2.61411	-0.274622	-2.22882	-3.98089	2.08633	2.11326	-1.38333	-1.92504	-0.728973	-2.25154
207	-2.32193	-2.8365	0.298658	9.10521	3.7747	-4.64386	1.2967	-3.14136	-5.42146	-1.35845	-2.44746	-0.440916	-1.85378	-0.915936	1.26103	-2.94342	-0.785875	-1.94342	-2.61411	-1.04891	-1.52838	-0.50772	-2.05889	-2.5009	-1.24013	0.254997	-2.90689	-1.85378	2.83592	-2.25154	-0.549339	-1.72102	-0.0242475
208	-2.80255	-2.18442	-2.37084	-0.535332	-0.745003	-4.42146	-5.90689	-2.90689	-8.23	-3.90689	-6.22882	-2.20645	-0.962032	-0.0639118	-8.23	-3.05889	-3.18442	-5.22882	-4.90689	-5.05889	-2.5009	1.86658	-4.90689	-5.05889	-0.636362	-2.67423	-4.90689	-4.22882	-3.90689	-5.05889	-2.8365	-3.09954	-4.42146
209	1.80323	4.27476	4.5509	-2.8365	-2.52838	3.16081	-5.05889	2.06005	0.440066	0.250962	2.38589	1.63537	0.352382	1.22651	4.9707	-1.03899	-1.73697	-2.80255	-4.42146	-1.12029	-0.487352	4.40645	-1.62891	-2.27462	0.804604	-0.628906	2.04381	2.29082	-0.819428	-1.70526	-1.42146	-1.07907	-1.5009
210	2.51517	5.01495	5.81361	-5.91	-1.78588	0.0519521	-3.47393	5.85972	-4.52838	0.529405	0.771181	0.707819	1.26903	-1.57061	7.05387	0.425817	-2.25154	-2.67423	-2.61411	-2.12029	-0.79419	4.31566	-2.39593	-3.70526	-0.104697	-3.14136	-4.32193	1.67957	-2.18442	-4.64386	-2.29808	-1.81943	-2.5009
211	3.98762	5.13148	7.42277	2.926	-1.92504	3.97881	0.804604	0.997594	-0.614109	2.91648	2.69674	2.53771	4.15489	-1.05889	8.35987	0.681074	-2.32193	-2.76939	-2.87127	-2.73697	-0.346176	5.58646	-1.4344	-3.09954	2.13203	-0.542318	1.80735	4.67318	2.02975	0.552541	-0.37707	-0.592194	-1.24013
212	1.02385	5.09944	5.76704	2.29768	-0.614109	0.271027	-3.47393	5.8579	-4.42146	0.242857	0.748461	2.26504	0.734077	-0.40864	3.70081	0.321928	-2.29808	-2.16273	-2.37084	-2.5009	-1.16273	3.85566	-1.96203	-3.18442	-1.10988	-1.65896	-4.64386	2.36551	0.218265	-1.30996	-2.09954	-1.94342	-0.943416
213	2.87447	5.01167	5.91441	3.83019	-0.658963	3.26354	1.63691	1.96471	-0.321928	1.61824	2.51012	2.48027	1.7456	0.796321	3.86691	1.36923	-1.76939	-2.55639	-1.25154	-0.915936	1.27699	4.44648	-1.44746	-2.76939	2.36364	-0.599462	1.33151	4.11575	2.0024	-0.819428	-0.592194	-0.636362	-1.90689
214	-0.152003	-2.27462	-0.304006	9.16021	1.42939	-1.29808	2.90497	-3.52838	-2.94342	-1.94342	-2.90689	-1.67423	-1.26303	0.850666	-1.78588	-1.14136	-0.65139	1.20372	1.00959	-0.0740006	0.275007	0.936088	-1.29808	-1.38333	-0.460634	-0.621488	-2.42146	-1.81943	2.20268	-0.473931	0.389567	-0.614109	-0.897902
215	0.167786	4.07838	5.44692	5.02798	0.0795203	0.647698	1.03092	4.01733	-0.340075	0.321928	-0.50772	0.719549	1.16135	0.616671	-2.07907	-1.03899	-3.32193	-3.42146	-3.70526	-2.73697	-2.18442	3.67469	-2.8365	-4.76939	-1.01937	-3.05889	-0.65139	1.5177	2.86129	-2.73697	-1.47393	-2.8365	-2.34618
216	2.76907	6.66116	5.58446	0.948601	0.290818	3.11603	-1.32193	5.35732	1.59296	1.22856	0.762703	1.89659	1.24489	1.27501	5.07425	1.51096	-2.61411	-2.14136	-2.98089	-2.47393	-1.61411	2.53273	-1.68966	-2.29808	1.0635	-2.07907	0.669027	1.84933	0.693022	-0.292181	-1.65896	-1.92504	-1.72102
217	1.68706	8.22292	8.51473	5.36434	0.230613	3.84298	2.50674	5.20059	2.14296	2.3552	3.63072	2.09986	2.74631	1.96347	4.20529	1.39872	-2.98089	-3.98089	-2.09954	-3.09954	-1.96203	4.85699	-3.09954	-4.64386	0.793549	-1.48735	0.572081	2.72756	3.18956	-1.27462	-1.57061	-1.58496	-1.13079
218	2.43385	1.71076	7.80753	4.3683	-0.681924	1.04498	-0.599462	7.01907	0.172061	1.69004	1.5008	1.18481	1.67957	0.0285692	4.86823	0.509274	-3.70526	-4.14136	-4.22882	-3.32193	-0.845114	4.15056	-3.90689	-4.90689	2.57854	-2.70526	-0.321928	1.81967	1.35238	-3.09954	-2.58496	-0.745003	-2.52838
219	3.04148	6.27451	6.41802	3.30256	-2.64386	1.1021	-2.80255	3.16886	-4.22882	-0.415037	1.46641	0.41864	-0.228819	-1.35845	-1.76939	-0.14667	-2.76939	-3.05889	-1.55639	-2.76939	-0.915936	3.04614	-3.27462	-4.22882	-1.4344	-2.20645	-2.25154	2.19325	0.31034	-1.57061	-2.22882	-4.90689	-2.37084
220	0.765535	1.7556	3.34955	8.94095	0.728283	1.94236	3.73155	5.55367	-0.427919	1.7754	1.20372	1.94486	2.32	2.44361	4.93954	0.910733	-2.88897	-3.58496	-2.08927	-3.64386	-2.21759	2.52607	-1.23447	-4.14136	1.35332	-1.2863	-1.05889	0.70044	4.3302	-0.713119	-2.32193	-1.45403	-1.08927
221	0.632268	1.41143	4.52063	3.24235	-1.75309	0.8101	-0.17897	0.318076	-1.40864	0.0285692	-1.32193	0.552541	-0.736966	-0.480626	3.10154	-0.736966	-1.34618	-1.38333	1.33724	-1.54232	-1.21759	2.28787	-0.584963	-2.29808	0.172061	-1.09954	-1.4344	0.650765	1.89142	-2.07907	-0.943416	-1.03899	-0.827939
222	2.76341	-0.173536	6.34169	2.07952	-1.55639	1.33914	-3.18442	2.5656	-3.22882	-0.157356	2.34293	1.48199	4.24945	0.189034	-0.395929	1.25701	-2.18442	-1.94342	-2.44746	-3.32193	-1	3.63382	-3.14136	-4.52838	0.15056	-2.29808	-2.01937	2.11103	0.367371	-2.05889	-1.54232	-2.94342	-2.70526
223	0.290818	3.67092	3.21309	1.69302	-0.952694	1.84666	-1.25154	2.41954	-0.467267	0.823749	-0.52146	-0.0841604	-0.0790716	-2.03899	3.22548	0.908172	-2.37084	-2.8365	-1.12029	-2.05889	-2.42146	2.21205	-2.05889	-2.25154	0.321928	-0.906891	-0.745003	0.536053	-0.389615	-1	-1.25154	-1.54232	-2.29808
224	-0.0588937	5.99027	5.71745	2.87184	-0.753085	5.19075	-2.47393	1.92347	-2.55639	2.99699	2.21101	0.584963	4.09424	0.584963	5.01852	1.87971	-1.04891	-2.67423	-3.18442	-1.87127	-1	3.60842	-1.05889	-1.88897	2.13093	-1.17354	0.773996	3.76022	-0.370838	-0.304006	-1.76939	-2.05889	-1.98089
225	0.393233	-0.769387	-1.34618	5.41661	0.352382	-0.871267	0.111031	0.404177	-2.37084	-0.606767	-1.67423	-1.96203	-0.340075	4.59614	-1.57061	-0.68966	0.180572	-0.162729	1.24082	-1.55639	0.184809	-0.934198	0.464668	-0.777608	0.321928	0.197446	-0.168123	-4.64386	0.722466	-2.94342	1.42223	-0.206451	0.34861
226	1.01197	2.04381	3.38773	1.7034	-0.888969	-1.13079	-0.257275	0.47854	-3.70526	-0.862496	-1.65896	1.28885	0.367371	-1.21759	-0.875672	-0.845114	-3.37084	-1.62891	-1.52838	-3.22882	-2.18442	3.0761	-3.22882	-4.05889	-1.67423	-2.18442	-3.37084	0.443607	1.44714	-2.16273	-2.05889	-2.64386	-2.64386
227	2.49228	4.1893	6.60999	2.74918	0.874469	2.87447	-3.27462	4.2502	0.218265	0.710761	0.616671	1.74272	4.16698	1.73118	1.68107	0.866578	-0.845114	-2.37084	-5.05889	-1.70526	0.0191088	5.00375	-2.27462	-2.5009	0.87709	-1.51457	-1.09954	2.04031	-1.65896	-2	-1.68966	2.12983	-1.92504
228	0.461179	4.53502	3.47119	2.04731	-3.52838	1.40599	-2.94342	-1.8365	-0.454032	0.485427	2.17099	0.698959	0.197446	0.545968	2.21309	0.141869	-2.37084	-2.87127	-5.64386	-1.88897	-0.745003	3.44449	-2.58496	-3.05889	1.70192	-1.37084	-3.22882	2.15381	-0.952694	-3.47393	-2.18442	-2.25154	-3.14136
229	3.96449	4.14788	5.02981	3.9241	-0.611657	-1.05589	-1.98089	5.31542	-3.66403	-1.848	-1.59074	0.772308	-0.541618	-0.696658	1.6792	-1.59946	-3.8365	-3.47393	-3.98089	-4.52838	-0.370838	3.79909	-5.42146	-5.22882	-1.07907	-3.8365	-0.915936	1.0612	-0.827939	-4.32193	-2.70526	-4.76939	-3.98089
230	2.94922	6.8172	4.73299	7.09001	-0.370838	3.68743	-0.309955	3.81592	-1.70526	0.549258	1.72683	1.32577	0.367371	-0.500898	3.485	1.69302	-3.42146	-3.47393	-2.42146	-3.90689	-1.24013	3.57451	-2.5009	-4.90689	1.38589	-2.52838	-1.1954	1.57046	1.45418	-1.22882	-2.09954	-1.67423	-1.87127
231	-1.65896	1.79909	-0.713119	0.378512	-0.68966	0.980635	1.36364	3.22188	-3.98089	-0.487352	-2.70526	-2.64386	-1.00965	-0.286304	-2.07907	-0.592194	-1.29808	-2.52838	-1.4344	-2.73697	-2.03899	0.759866	-2.39593	-3.32193	-0.606767	-2.61411	-1.90689	-2	1.50589	-1.55639	-1.06895	-1.8365	-1.01937
232	1.26704	2.74201	4.81352	2.28195	-1.88897	3.06005	-5.22882	4.53833	-4.76939	-0.934198	1.63846	1.12212	-0.0943924	0.0519521	2.27103	-0.217591	-1.07907	-2.44746	-2.47393	-1.54232	-1.2863	3.03151	-2.05889	-2.58496	0.815575	-1.62891	0.31034	2.13969	1.0072	-2.18442	-1.39593	-1.59946	-2.09954
233	0.837271	2.74631	5.48005	3.42984	-1.46063	-0.915936	-0.713119	3.43029	-1.54232	-1.21759	-1.75309	-0.500898	-0.528379	-0.0740006	0.41864	-0.173536	-3.76939	-3.42146	-3.32193	-2.90689	-1.76939	1.88753	-3.22882	-4.05889	0.0795203	-1.75309	-2.8365	0.464668	-0.0340618	-3.58496	-2.37084	-0.268817	-3.8365
234	-0.00481702	-0.785875	-3.01937	8.17416	0.0238467	-7.22882	2.84532	-1.98089	-3.47393	-2.32193	-5.22882	-0.274622	-1.24013	-0.1899	-7.22882	-3.01937	-1.04891	-1.54232	-2.47393	-2.8365	-0.67423	-2.55639	-1.61411	-3.14136	-1.27462	-2.67423	-2.76939	-4.64386	0.226509	-2.44746	-2.16273	-1.88897	-1.76939
235	1.09085	4.72992	5.13408	3.08293	-0.666576	2.32481	-0.309955	3.41414	-1.57061	0.429393	-0.334001	0.968398	0.0238467	1.22033	-0.0144996	0.163499	-1.14136	-2.5009	-2.55639	-1.4344	-1.61411	2.27202	-2.42146	-2.76939	0.367371	-1.54232	-0.130787	1.47681	0.189034	-1.4344	-1.76939	-1.08927	-1.70526
236	-1.90689	-2.32193	-1.30996	4.97529	-1.73697	-3.32193	0.425817	-2.14136	-3.22882	-2.39593	-6.22882	-2.80255	-3.64386	-1.88897	-3.14136	-4.42146	-2.39593	-3.14136	-2.52838	-3.47393	-1.87127	-2.87127	-5.64386	-4.64386	-1.34618	-3.32193	0.818305	-4.05889	0.757023	-4.42146	-2.61411	-2.70526	-2.94342
237	1.69748	7.83811	6.89284	1.53937	-2.64386	3.44095	-2.87127	5.92013	2.81831	2.49057	3.62059	1.33724	1.74129	-1.24013	7.04829	2.22033	-3.64386	-3.90689	-3.42146	-3.32193	-2.64386	4.37736	-1.44746	-3.32193	1.32193	-3.18442	-1.21759	1.40236	-1.5009	-3.37084	-1.5009	-0.962032	-2.58496
238	0.425817	4.21464	3.88492	5.74281	1.76129	1.71663	1.0072	4.17712	2.0635	1.22239	-0.352302	1.33151	3.16725	3.28737	2.73985	0.796321	-1.12029	-2.47393	-2.67423	-3.09954	-1.44746	2.59375	-2.16273	-5.22882	1.11991	-2.58496	1.86262	0.159199	1.81147	-1.12029	-0.0790716	1.16993	-1.67423
239	-0.17897	-0.268817	-3.01937	4.07838	-2.16273	-0.915936	-2.70526	-3.64386	-5.42146	-4.22882	-4.14136	-2.5009	-1.08927	1.09536	-8.23	-0.697437	-2.73697	-2.73697	-3.64386	-4.64386	-3.42146	1.56071	-3.27462	-4.64386	-1.59946	-2.76939	-2.37084	-0.68966	-1.4344	-3.27462	-2.09954	-1.30996	-3.27462
240	3.32865	8.79654	7.22696	5.98391	-1.20645	4.05195	2.09536	8.11086	2.27302	4.973	4.53273	3.23777	2.1943	1.73263	5.5403	2.30743	-3.22882	-3.58496	-3.90689	-3.70526	-0.125531	4.96978	-1.57061	-4.42146	3.7984	-1.92504	0.890122	2.27898	1.9486	-1.25154	-0.0242475	-0.280451	-1.78588
241	2.6198	9.83126	6.2127	3.97085	-1.08927	5.75942	1.18057	1.85732	4.04031	2.71076	3.904	2.82985	1.92347	-0.0489096	5.53419	0.536053	-2.14136	-1.98089	-2.61411	-1.92504	-0.268817	3.49185	-0.952694	-2.70526	3.49527	-1.80255	2.75489	2.59455	0.765535	-0.915936	-0.14667	0.15056	-0.836501
242	-0.251539	1.85732	4.55438	4.57249	1.01197	0.910733	1.09536	3.0066	1.67807	-0.251539	-2.18442	0.404177	-2.90689	-0.257275	1.5509	-0.234465	-2.07907	-1.8365	-1.2863	-2.05889	-0.628906	2.73552	-1.16273	-3.01937	2.04264	-2.34618	0.913288	1.03562	2.58416	-0.934198	-0.480626	-0.50772	-1.65896
243	0.230613	4.44361	0.83996	10.0053	1.14839	-0.109878	1.47162	-1.64386	-0.0841604	1.43118	0.302563	-0.614109	0.475085	1.66145	1.99277	0.826464	-2.34618	-2.14136	-2.07907	-2.61411	-2.18442	0.471621	-0.845114	-2.16273	1.69748	-0.292181	2.76483	-1.98089	3.98853	2.29866	-0.728973	0.892715	0.128733
244	-1.59946	0.656878	1.13093	7.73771	1.7977	1.0048	2.85798	-4.42146	1.61196	-0.480626	-0.40864	-0.897902	-2.8365	-0.223194	-5.90689	-0.240134	-0.577767	-1.05889	-2.14136	-2.20645	-0.769387	-0.736966	0.59773	-1.38333	0.275007	-1.4344	1.11103	-4.32193	-1.88897	-1.88897	1.04498	0.234706	-1.67423
245	-0.606767	-1.20645	6.29609	-2.29808	-3.64386	-1.52838	-8.22882	2.57612	-2.8365	-2.5009	-0.888969	-1.76939	1.14405	0.352382	-1.16273	-3.14136	-4.22882	-5.22882	-8.22882	-3.58496	-1.75309	1.37295	-5.42146	-5.90689	-0.753085	-3.64386	-6.64386	-0.447459	-5.05889	-5.05889	-5.05889	-2.44746	-4.52838
246	1.34104	6.14303	4.78921	-1.16273	-2.32193	3.71918	-2.37084	4.23879	1.5008	-0.0389941	0.963474	0.82103	0.329602	2.1592	5.6202	0.539366	-2.20645	-2.90689	-2.70526	-2.05889	-2.42146	2.83929	-1.98089	-3.22882	0.461179	-2.8365	0.306457	1.68706	-1.59946	-0.925038	-1.90689	-2.80255	-1.65896
247	2.61589	3.1435	5.48371	4.07582	-3.47393	0.282934	-3.27462	-0.234465	-1.05889	1.91711	2.31325	2.11437	1.9222	-1.20645	-8.23	1.46989	-0.943416	-0.352302	-1.59946	0.47854	-0.0740006	3.58336	-0.346176	-1.12029	1.02857	-2.34618	0.146221	2.28293	-0.494109	-0.584963	-1.51457	-1.68966	-0.556393
248	0.290818	4.86328	2.70044	0.512648	-3.76939	-0.434403	-2.55639	-2.32193	-2.22882	-1.42146	-2.34618	-0.434403	-0.268817	-0.480626	-8.23	-0.570607	-1.76939	-4.22882	-5.90689	-1.35845	-1.29808	2.37573	-3.27462	-2.8365	-1.46063	-2.98089	-1.47393	0.869213	-0.104697	-4.14136	-2.58496	-0.454032	-3.58496
249	1.97331	7.25052	6.74353	4.52042	1.92726	3.33104	3.24691	4.83306	2.31034	2.88753	5.40099	1.64155	1.68257	0.526069	-0.427919	2.4794	-3.52838	-3.58496	-1.18442	-1.64386	-1.73697	4.60189	-1.57061	-3.8365	0.858644	-1.5009	-0.880091	4.69414	4.07867	0.568843	-1.10988	-3.58496	0.278976
250	2.11686	5.4818	5.16772	1.06178	-2.62149	3.61706	0.629939	5.63974	2.37295	1.36597	1.1177	2.25172	0.87578	2.08916	5.18097	1.81967	-2.92504	-2.26303	-1.87127	-3.22882	-1.95456	3.76394	-1.85378	-2.88897	1.58816	-1.54232	3.15381	3.16242	-0.777608	0.246915	-0.705257	-2.2863	-0.84944
251	3.42134	6.98029	8.06021	-1.98089	-4.76939	3.79216	-2.80255	5.76871	-0.228819	3.48199	1.18481	1.44361	1.8046	-0.389615	1.78938	1.09536	-2.80255	-2.39593	-1.12029	-1.44746	-1.27462	4.62838	-1.73697	-3.58496	2.11659	-1.87127	1.18692	4.09114	1.64616	1.27699	-0.713119	-2.14136	-0.0892673
252	2.41414	7.41833	7.13097	3.30208	-0.925038	1.98307	-1.4344	8.76917	1.45943	2.98185	3.77435	1.47335	1.46467	0.62605	1.62916	1.50589	-3.76939	-4.52838	-3.01937	-3.27462	-1.75309	3.95451	-2.5009	-4.42146	3.18587	-3.98089	1.6198	1.40418	1.74129	-4.76939	-1.68966	-4.32193	-0.827939
253	-1.65896	-1.52838	-2.05889	9.88813	3.95946	-5.42146	1.84264	-5.22882	-5.64386	-1.68966	-1.03899	0.754175	0.124328	2.48371	-8.23	-0.761213	-0.364633	-0.50772	-6.22882	-1.32193	-0.888969	0.665999	-0.173536	-1.01937	0.0426443	0.512648	-3.27462	-0.925038	2.7866	-0.0943924	0.436517	1.22033	-0.228819
254	0.987927	1.47162	7.17406	2.80116	1.19954	2.11659	0	3.09873	3.82511	0.742725	0.978196	2.09198	4.52147	0.0658021	2.76765	-0.67423	-2.32193	-3.42146	-3.01937	-2.42146	-2.03899	3.06982	-3.01937	-3.64386	0.690045	-2.87127	1.5244	2.28195	0.948601	-1.58496	-1.72102	-2.90689	-2.01937
255	2.40871	4.18507	7.21578	1.64923	0.549258	2.12763	-0.240134	3.12378	1.11548	2.0368	1.85466	1.03562	2.77681	0.429393	2.43563	-0.421464	-3.42146	-4.90689	-3.64386	-3.8365	-3.32193	2.20477	-2.70526	-4.76939	1.02621	-2.01937	-1.03899	1.65382	0.341037	-1.81943	-2.07907	-1.8365	-1.67423
256	1.51602	2.5008	7.7086	3.8953	1.92853	4.24362	-0.257275	1.12873	1.31228	1.05195	2.06695	1.67054	1.64	2.3599	4.6777	0.509274	0.321928	2.10769	-0.383329	-1.152	0.111031	4.62	-0.606767	-0.745003	2.07153	0.146221	2.3296	2.98853	3.20529	1.38405	0.411426	0.337235	-1.10988
257	2.5177	1.72683	6.27047	2.51937	-0.713119	1.03797	-0.473931	3.43296	1.45418	1.98671	4.03972	3.58816	2.57208	0.344828	2.32289	1.19535	-1.98089	-1.29808	-0.810966	-0.0489096	-0.206451	3.89756	-1.62891	-2.67423	0.226509	-2.27462	0.234706	1.96224	2.04381	0.344828	-1.5009	-1.8365	0.481988
258	-0.334001	-1.40864	-2.73697	6.22039	-0.352302	0.154886	2.36644	-2.80255	-0.721024	-1.64386	-1.70526	-1.39593	-0.990414	5.25701	-2.27462	-0.79419	-0.666576	-1.32193	-0.487352	-1.37084	-0.17897	0.542671	0.20581	-1.78588	-0.421464	-0.421464	0.443607	-3.70526	1.61667	-0.592194	-0.257275	0.63846	0.464668
259	2.36177	6.41633	5.4165	-1.70526	0.47854	3.88915	1.43829	4.14839	2.41143	0.278976	3.83154	-0.871267	0.555816	0.238787	3.03269	-1.94342	-3.98089	-5.22882	-0.990414	-2.90689	-2.61411	2.11659	-4.64386	-4.90689	1.75702	-5.42146	-0.952694	2.79701	-3.27462	-4.14136	-2.32193	-6.64386	-2.12029
260	-1.46063	7.21936	6.45544	11.348	4.20085	10.3403	8.37579	3.43118	12.7983	3.54556	-8.23	1.04963	1.65688	6.78411	-8.23	1.9988	2.38221	-5.91	0.432959	-5.91	0.429393	-2.87	0.793549	-7.23	4.45154	-6.23	9.18897	-6.64386	3.72501	-5.06	2.72683	-7.23	0.987927
261	6.06781	2.4489	8.36813	5.02222	-0.888969	5.98618	-3.32193	3.44581	-2.52838	3.32625	2.23061	2.88036	0.938599	0.8101	0.759866	1.48543	-0.460634	-1.16273	-4.22882	-0.120294	-0.346176	5.33676	-1.96203	-1.72102	2.09311	-0.563483	1.58976	4.09057	0.861294	-0.570607	-1.76939	-0.897902	-1.47393
262	-2.22882	-1.00965	-0.427919	6.98379	-2.58496	-0.421464	5.73751	-2.39593	-1.98089	-2	-0.0389941	-0.736966	-2.64386	-0.0639118	-8.23	-1.13079	-1.92504	-0.152003	-0.753085	-0.542318	-1.54232	0.471621	-1.35845	-2.01937	0.95109	-0.862496	-4.64386	-3.27462	2.27302	-0.777608	-0.40864	-4.32193	-0.0588937
263	-0.745003	5.50016	6.58991	2.18269	-0.395929	1.74989	-2.12029	5.08831	1.82239	3.0869	1.40962	2.93546	4.2032	0.359896	5.60209	-1.12029	-2.29808	-3.09954	-1.61411	-1.5009	-0.563483	1.74272	-1.24013	-4.14136	1.18057	-3.05889	1.68855	2.27898	1.43474	-2.87127	-2.01937	-3.98089	-0.389615
264	0.672048	3.95699	3.72247	0.745596	-0.79419	4.65802	1.22033	0.31034	-0.971431	1.23879	1.31228	0.958533	-1.06895	-0.467267	-0.389615	-0.862496	-3.37084	-3.22882	-4.32193	-1.25154	-1.45403	2.02739	-3.90689	-4.22882	1.9855	-3.76939	-1.55639	-0.487352	0.995183	-1.1954	-2.64386	-4.90689	-2.80255
265	-2.34618	-1.88897	1.68557	7.37168	-0.500898	-5.64386	1.21826	-4.32193	-5.42146	-1.51457	-2.70526	-1.67423	-2.47393	-1.90689	-3.39593	-4.32193	-0.888969	-0.65139	-1.46063	-2.67423	-0.40227	-1.35845	-2.47393	-2.42146	-1.87127	-1.25154	-4.22882	-5.90689	-0.0841604	-3.42146	-1.81943	-1.58496	-1.25154
266	1.69302	2.86658	6.46429	-1.48735	-1.07907	1.97697	-5.64386	1.62293	-1.68966	0.734077	1.41143	1.90432	1.11326	1.14839	4.14105	0.607232	-2.01937	-1.96203	-3.98089	-1.96203	-1.78588	5.15191	-1.59946	-2.70526	2.02621	-1.61411	0.920928	2.4069	-0.853779	0.193246	-0.1899	-0.736966	-0.736966
267	2.88688	8.08667	7.26363	2.43118	0.352382	4.54453	0.356144	4.03826	2.72247	3.84164	2.43918	2.83323	1.86262	1.35614	5.8015	2.36364	-2.29808	-1.76939	-1.334	0.259021	-0.494109	3.48199	-0.0193653	-2.58496	2.6997	-0.888969	1.16564	1.81831	1.83592	1.37481	-1.18442	-0.925038	-0.827939
268	3.21205	4.89239	7.41038	5.35743	4.35003	3.9994	1.60565	6.48172	2.6523	3.22754	1.93231	1.8101	2.56153	0.218265	6.02466	1.94985	1.0024	-0.37707	-1.75309	-0.888969	0.378512	4.61883	-0.777608	-3.32193	2.35332	-1.14136	3.63421	3.20997	2.96347	1.09085	0.757023	-1.29808	-0.0193653
269	-1.67423	-0.577767	-0.115077	9.70892	2.73408	-1.39593	2.58416	-3.42146	-2.14136	-0.980891	-2.5009	-1.06895	-0.0943924	4.10573	-8.23	-0.906891	0.644625	-0.915936	-2.22882	-0.370838	-0.549339	-0.334001	-0.584963	-1.67423	-0.0995357	0.167786	-2.27462	-2.64386	0.242857	0.137504	-0.234465	2.14839	-0.152003
270	-0.584963	-1.94342	-2.09954	9.42603	1.48199	-1.38333	2.12102	-1.12029	-4.90689	-1.14136	-1.40864	-0.79419	-1.13079	2.92663	-2.07907	-1.34618	-1.71312	-2.98089	-1.49411	-1.81943	-0.556393	-0.0639118	-1.62149	-1.94342	-1.08927	-1.40864	-3.47393	-3.70526	1.40054	0.461179	-0.929611	-1.24013	-0.761213
271	-1.26882	-0.761213	-1.2863	10.369	2.19849	-2.68966	2.66221	-2.32193	-4.18442	-0.943416	-3.73697	0.565597	-0.68966	1.71149	-2.94342	-2.16273	-2.4344	-1.25154	-1.26303	-1.81943	-0.853779	-0.50772	-3.58496	-2.98089	-1.57061	-1.72102	-5.64386	-1.48735	4.01584	-2.12029	-2.76939	-3.25154	-0.0365259
272	-0.697437	-1.62891	-3.98089	4.01941	2.07153	-0.50772	3.27053	-1.62891	-1.51457	-0.697437	-0.79419	-0.79419	0.389567	5.6521	-7.22882	-0.542318	0.154886	0.468149	0.0473057	0.450661	-0.697437	-0.599462	1.45768	-1.18442	-0.352302	-0.280451	1.30061	-5.90689	0.693022	0.594549	0.454176	0.378512	0.34861
273	-0.810966	-2.47393	-1.38333	7.65397	1.39506	-0.888969	0.447138	-0.925038	-1.76939	-2.09954	-1.90689	-0.971431	-0.845114	4.38819	-0.925038	-1.68966	-2.32193	-0.340075	-0.421464	-2.14136	-0.528379	-0.340075	-1.32193	-1.85378	-1.04891	-0.447459	-1.62891	-2.55639	1.92979	-1.37084	-0.666576	-0.990414	0.594549
274	2.51433	3.55949	5.21839	-0.312939	-1.03899	-0.104697	-6.22882	4.04352	-5.22882	-0.777608	-0.65139	1.03562	0.468149	-2.42146	-1.94342	-4.05889	-3.09954	-4.90689	-6.22882	-4.76939	-2.37084	1.39506	-8.22882	-7.22882	-2.32193	-6.22882	-1.88897	-2.39593	-2.39593	-5.06	-6.64386	-4.32193	-8.22882
275	2.26604	6.61139	5.16289	-0.77967	-0.588574	1.96625	-3.51457	5.51396	-0.205064	2.31976	0.516015	1.17153	2.11853	1.15218	3.86666	1.20997	-2.52838	-2.2863	-3.29808	-2.64386	-1.4344	2.94891	-2.08927	-2.46063	-0.0918276	-2.1954	0.405992	1.63923	-0.538821	-1.21201	-1.66658	-2.42146	-1.76939
276	1.90689	4.95915	5.79961	5.03636	0.214125	4.32	1.14405	4.9994	-0.556393	1.59773	4.10964	1.38036	1.86526	1.24489	2.34104	-0.500898	-2.27462	-2.39593	-3.42146	-2.01937	-1.76939	3.12488	-1.81943	-2.32193	0.180572	-2.76939	1.19535	2.08293	1.02621	-1.40864	-2	-1.96203	-1.17354
277	-0.40227	2.70487	2.35896	0.610385	1.08179	2.12983	0.943609	1.51433	-0.0389941	-0.480626	0.47854	0.106572	1.38405	1.31808	3.05918	-0.0389941	-1.62891	-2.90689	-1.61411	-3.76939	-1.03899	2.31904	-1.87127	-3.37084	0.647698	-1.72102	-0.0439433	2.34672	-0.245825	-1.81943	-0.173536	-2.90689	-1.52838
278	2.14296	2.09761	6.58871	-0.370838	-1.48735	2.31325	-0.588574	1.93231	-0.473931	1.65535	1.69004	1.07496	1.78381	-0.173536	2.98063	1.09424	-1.48735	-2.16812	-3.01937	-1.66658	-1.16273	3.58916	-1.39593	-2.2863	0.39689	-1.54582	0.629162	2.32769	-0.980891	-2.29808	-0.658963	-1.05889	-2.25154
279	-1.78588	1.28688	-3.42146	-4.14136	-1.16273	-1.44746	0.773996	-1.72102	-4.14136	-1.38333	-3.22882	-0.925038	-1.18442	2.30743	-8.22882	-1.47393	-1.68966	-2.61411	-0.577767	-2.8365	-1.51457	-0.0242475	-2.37084	-3.27462	-1.80255	-2.47393	-2.94342	-2.14136	0.238787	-1.57061	-1.29808	-2.14136	-1.87127
280	0.650765	-1.62891	-1.81943	7.66728	1.51265	-4.64386	-0.592194	-0.888969	-5.22882	-2.37084	-5.64386	-2.18442	-1.72102	-0.819428	-8.23	-3.52838	-3.37084	-1.21759	-1.92504	-3.01937	-1.01937	-0.370838	-5.22882	-4.14136	-2.32193	-2.76939	-4.52838	-3.76939	2.81147	-4.64386	-3.64386	-4.18442	-2.32193
281	1.14187	3.44007	4.08265	2.39048	-0.528379	-0.836501	-1.40864	-0.0740006	-2.94342	0.184809	-0.563483	0.167786	0.432959	0.146221	0.739848	-0.614109	-2.47393	-3.22882	-2.90689	-2.98089	-2.39593	3.20997	-3.64386	-4.64386	-1.1954	-3.14136	-0.827939	0.488858	2.82579	-3.22882	-3.52838	-3.90689	-3.42146
282	-0.990414	3.87512	6.28959	4.25676	-4.77	-1.40864	-8.23	5.59922	-8.23	-0.728973	0.690045	1.74129	4.2032	4.31349	-8.23	-0.906891	-2.58496	-4.64386	-4.42146	-5.42146	-2.07907	4.10154	-4.22882	-5.05889	0.488858	-2.42146	-3.27462	1.80323	-0.962032	-0.577767	-3.42146	-0.79419	-2.14136
283	2.02975	5.26479	5.71425	-0.925038	-1.40864	-0.528379	-4.05889	4.313	-1.78588	1.16993	2.21723	0.91584	1.38773	-3.27462	0.536053	-2.29808	-3.64386	-4.64386	-5.90689	-2.61411	-2.20645	3.60999	-6.64386	-4.90689	-2.42146	-3.18442	-2.16273	1.1177	-0.915936	-3.73697	-3.55639	-5.64386	-2.35845
284	-1.334	1.45593	3.76377	1.35238	-1.73697	-2.03899	-5.42146	1.34483	-4.42146	-0.962032	-1.73697	-0.666576	0.895303	1.21205	0.306457	-2.22882	-1.92504	-2.5009	-8.23	-4.76939	-1.55639	2.08179	-4.22882	-3.47393	-0.434403	-3.90689	-2.8365	-0.460634	-5.42146	-3.09954	-3.14136	-0.352302	-4.76939
285	3.95482	0.965938	8.2423	5.09015	-0.434403	4.47487	1.53937	7.17226	0.415037	3.20111	4.47595	0.931053	3.36551	0.254997	3.94642	2.34388	-3.32193	-2.87127	-1.32193	-2.70526	-1.35845	5.33902	-1.75309	-3.37084	1.85732	-1.78588	2.36083	4.10042	2.20789	-1.92504	-0.943416	-0.845114	-0.636362
286	0.415037	0.282934	0.98307	7.5719	0.845323	-1.70526	0.275007	1.93483	-2.98089	-1.25154	-2.87127	-0.943416	-1.152	0.286881	0.214125	-1.88897	-3.18442	-3.37084	-2.29808	-2.98089	-2.29808	2.24082	-4.76939	-3.8365	-1.68966	-2.55639	-3.73697	-1.68966	3.10266	-2.05889	-3.98089	-4.05889	-1.88897
287	3.07125	2.24387	7.25489	4.43962	0.884923	4.31421	-0.862496	2.81694	3.09761	1.56397	2.27352	1.92093	1.45418	1.8413	5.10957	1.17419	-0.845114	-1.30996	-2.05889	-1.8365	-0.0144996	3.47292	-0.643856	-1.54232	2.00839	-1.13079	1.71076	1.89659	0.41864	-0.473931	-1.12029	-0.535332	-1.26303
288	-1.07907	-3.76939	-0.40864	9.368	3.25248	-3.22882	-1.57061	-4.52838	-4.52838	-2.47393	-5.05889	-0.721024	-1.94342	2.81489	-8.22882	-4.32193	-2.52838	-1.67423	-2.37084	-1.44746	-0.480626	-1.27462	-2.42146	-2.29808	-2.5009	-2.20645	-3.37084	-2.90689	2.85665	-1.52838	-1.94342	-3.14136	0.41864
289	1.27898	0.610385	5.99232	0.189034	-3.18442	3.58856	-2.47393	2.59694	1.54267	2.91137	1.67657	1.37481	1.54267	-0.162729	6.89373	1.49399	-3.18442	-3.76939	-1.68966	-3.22882	-1.96203	3.78136	-1.334	-3.05889	3.23573	-1.85378	1.5042	2.0658	-1.35845	-1.70526	-0.925038	-2.52838	-1.61411
290	-1.58496	-1.80255	-4.42146	4.96886	-1.02915	-0.836501	1.62449	-1.37084	-1.54232	-0.37707	-1.67423	0.481988	0.230613	3.2393	-1.30996	-0.862496	-0.753085	-1.90689	-2.39593	-2.29808	-1.05889	-0.599462	-1.37084	-2.61411	-0.274622	0.481988	-1.09954	-2.64386	0.604071	-2	-0.980891	-2.07907	-0.934198
291	3.35661	5.19587	5.71278	-5.91	-4.77	-8.23	1.51602	9.05898	-8.23	1.04731	0.197446	3.12488	2.0368	5.87143	-8.23	-6.64	-7.23	-4.76939	-1.8365	-2.25154	-1.35845	2.92537	-5.42146	-7.23	-3.98	-1.96203	0.629162	2.71809	1.08859	-0.152003	-4.32193	-7.23	-1.92504
292	-2.39593	-0.17897	-6.64	-5.91	-4.77	-8.23	1.21826	0.897886	-8.23	-4.77	-6.64386	2.85466	-3.64	7.11131	-8.23	-2.18442	-2.70526	-2.94342	-2.5009	-3.47393	-2	-0.556393	-4.14136	-4.42146	-3.47393	-1.42146	-6.22882	-3.27462	2.20059	-0.514573	-2.25154	-1.51457	-0.40864
293	-1.38333	-0.206451	2.31228	9.46561	1.90817	-3.70526	0.675063	-0.257275	-3.01937	-1.27462	-0.761213	0.302563	-0.0841604	2.45681	-1.30996	-1.10988	-0.115077	0.209973	0.238787	-1.12029	1.69748	0.333424	-0.777608	-1.05889	-0.666576	0.509274	-2.55639	0.613532	6.07696	-0.157356	-0.0639118	-1.88897	0.363638
294	-0.494109	-0.268817	-1.97143	0.757023	-0.749038	-1.30401	-1.34008	2.03914	-4.8365	-0.260152	-1.25154	0.339137	-0.168123	0.526069	-0.104697	-3.22882	-3.90689	-5.22882	-3.22882	-4.32193	-0.827939	3.36551	-5.90689	-6.22882	-2.8365	-2.55639	-4.52838	-2.01937	0.0426443	-1.64386	-3.09954	-5.05889	-2.55639
295	0.201634	-0.206451	3.97667	2.47508	1.4489	1.58976	1.63459	0.499102	1.60881	-0.120294	1.28885	0.580145	0.407806	4.77663	-0.0242475	0.681074	-1.80255	-1.70526	-1.03899	-3.76939	-1.52838	2.51602	-1.00965	-2.34618	0.995183	-1.81943	1.52105	2.07724	0.725378	-0.421464	1.1177	-2.44746	-1.58496
296	-1.55639	-1.05889	-1.76939	8.63047	1.52273	-0.745003	2.11326	0.218265	-1.67423	-1.62891	-0.383329	-1.64386	1.16564	1.59932	-8.23	-1.4344	-0.1899	-0.853779	-0.614109	-1.16273	-1.04891	0.892715	-2.22882	-2.70526	-0.334001	-0.257275	-1.59946	-2.61411	3.72901	-0.819428	0.773996	-1.04891	-0.00965017
297	-2.64386	-2.16273	-6.64386	6.96609	0.892715	-8.22882	-1.46063	-4.76939	-8.22882	-4.42146	-5.42146	-3.42146	-2.03899	0.290818	-8.23	-2.42146	-1.81943	-2.8365	-3.64386	-3.76939	-1.13079	-0.68966	-4.42146	-3.32193	-3.09954	-1.92504	-4.76939	-4.14136	0.78799	-4.22882	-2.25154	-1.78588	-2.29808
298	-0.0995357	-2.70526	-4.90689	-1.55639	-1.98089	-0.0892673	1.61353	-4.64386	-2.52838	-0.971431	-0.67423	-3.05889	-0.606767	4.68342	-1.92504	-1.87127	-0.268817	-0.0740006	0.271027	-1.12029	0.271027	-0.681924	0.818305	-1.21759	-1.24013	-0.871267	1.3599	1.45768	1.67356	-2.73697	2.03797	-0.473931	-2.73697
299	1.64923	1.83188	4.85083	2.76553	-0.721024	3.20216	-3.05889	1.23879	-0.52146	0.895303	2.89918	-0.745003	1.63072	-0.473931	2.31034	0.908172	-0.777608	-1.27462	-0.713119	-1.46063	-0.217591	3.65611	-0.79419	-1.26303	0.890122	-1.29808	0.850666	2.46989	0.443607	-1.67423	-1.12029	-1.68966	-1.73697
300	-0.40227	-0.370838	-0.962032	5.07468	-1.70526	-2.94342	-3.18442	-0.245825	-5.42146	-0.802554	-5.05889	-0.157356	-0.173536	-1.85378	-0.681924	-2.78588	-1.68966	-3.27462	-2.61411	-3.05889	-1.25154	2.04381	-4.64386	-4.22882	-2.07907	-2.94342	-3.8365	-1.12029	2.09085	-3.70526	-3.01937	-3.76939	-2.80255
301	0.933573	0.882317	4.76075	4.53709	3.15543	-0.234465	-0.628906	1.19745	-4.42146	0.858644	1.03092	0.294743	0.837271	0.302563	-1.94342	-0.00965017	-2.47393	-2.39593	-2.29808	-3.22882	-1.94342	2.97759	-2.01937	-3.09954	0.0238467	-1.05889	-2.12029	0.481988	2.19535	-0.487352	-0.251539	-1.2863	-0.570607
302	2.80254	5.24298	7.32307	-0.802554	-1.5009	-0.658963	-6.22882	3.80839	-5.42146	0.918386	0.59136	2.33819	1.89789	-0.115077	2.46989	-1.27462	-2.25154	-3.76939	-6.64386	-3.98089	-0.415037	4.4794	-2.39593	-3.47393	0.306457	-3.18442	-4.05889	0.765535	-3.05889	-4.90689	-1.90689	0.189034	-2.61411
303	-1.73697	-0.0144996	-1.76939	1.15704	-1.1954	0.356144	0.716625	-1.42146	-2.52838	-1.09954	-1.78588	0.429393	-1.38333	1.9782	-1.26303	-0.504305	-2.30996	-2.98089	-1.48735	-2.55639	-2.8365	1.49825	-1.68966	-2.96203	-1.42792	-2.07907	2.23061	-1.21201	3.66638	-2.14136	-2.44746	-2.5009	-1.37707
304	0.882317	2.42492	6.70736	4.01673	-3.90689	3.10378	-0.888969	0.222392	2.41323	0.858644	2.67506	1.45066	3.41909	1.88753	2.56478	1.64923	-0.785875	-1.94342	-4.52838	-2.03899	-0.952694	4.83103	-1.25154	-2.42146	1.4489	-0.888969	0.869213	2.80598	-0.115077	1.70192	-1.02915	0.0426443	-2.55639
305	2.80941	2.70635	5.38071	1.23471	-0.480626	-0.245825	-2.61411	4.12516	-3.52838	-0.0740006	-2.22882	-2.152	0.871844	-3.09954	0.874469	-1.48735	-0.65139	-4.52838	-4.42146	-3.37084	-2.22882	2.14839	-5.05889	-6.64386	-1.72102	-3.98089	-1.62891	1.14622	-0.584963	-4.05889	-3.32193	-4.05889	-4.32193
306	-0.606767	-1.4344	-3.47393	7.72937	1.38957	-5.42146	0.739848	-1.42146	-6.22882	-1.5009	-5.64386	-1.04891	-1.54232	-2.09954	-0.17897	-2.25154	-0.888969	-1.39593	-0.697437	-1.04891	-0.228819	-0.556393	-3.52838	-3.27462	-2.20645	-1.12029	-4.76939	-5.05889	1.14405	-2.98089	-2.94342	-1.55639	-1.88897
307	-1.92504	0.259021	-2.42146	7.54135	1.16564	-3.42146	0.739848	-0.364633	-4.76939	-2.07907	-2.20645	-0.206451	-1.59946	0.454176	-1.37084	-1.1954	-0.614109	-0.836501	-1.85378	-2.80255	-1.53533	0.545968	-1.34618	-2.32193	-0.721024	-0.358454	-2.39593	-1.06895	2.35238	-2.90689	-0.40864	-2.29808	-0.389615
308	1.6584	6.60165	6.8586	3.34908	-0.115077	5.23534	0.163499	7.50181	3.50843	1.73263	3.29572	1.6151	1.88492	0.704872	4.65821	1.55582	-3.14136	-3.27462	-3.42146	-3.70526	-1.92504	4.16269	-1.87127	-3.52838	1.73552	-1.72102	2.2162	2.84532	0.278976	-0.584963	-1.05889	-3.22882	-1.40864
309	1.89142	1.54597	5.73399	4.69766	-2.22882	3.59932	-0.769387	5.78258	1.7137	0.987927	1.73841	2.80529	1.18692	0.908172	3.01376	1.92347	-0.0291463	-1.24013	-2.12029	-1.01937	0.63846	4.58596	-1.32193	-1.18442	2.1375	-0.494109	2.92093	3.22033	0.695994	-0.753085	-0.952694	-0.697437	-1.70526
310	-0.330973	-0.943416	-2.2109	-0.253257	-0.0161197	-3.57973	-0.650635	-2.30045	-5.51833	-2.23786	-5.51833	-1.64837	-2.01159	-3.17255	-1.80867	-1.4344	-2.09954	-2.67423	-1.05889	-3.37084	-2.18442	1.13313	-3.47393	-3.27462	-2.16273	-2.34618	-5.05889	-4.14136	0.440066	-2.47393	-2.67423	-3.70526	-2.5009
311	2.31131	5.81865	5.1511	5.51822	0.931053	-0.769387	1.90561	3.33914	-4.90689	-0.40864	-0.168123	1.19535	1.44184	0.0565835	1.25701	0.230613	-4.90689	-4.76939	-3.32193	-3.90689	-1.87127	3.0024	-3.76939	-5.64386	-2.34618	-0.990414	-6.64386	1.80735	2.46641	-2.18442	-2.27462	-3.47393	-1.42146
312	1.23879	4.40758	5.90087	1.61353	-2.47393	3.09029	-2.14136	2.31228	-1.42146	0.302563	2.7984	0.0519521	1.82375	0.454176	4.12818	-1.37084	-4.42146	-5.05889	-3.42146	-3.76939	-1.80255	3.82375	-4.52838	-5.22882	-0.785875	-2.34618	-2.5009	1.25096	-0.251539	-2.27462	-2.34618	-5.42146	-2.64386
313	1.07952	3.85167	4.80873	0.619804	-2.34618	1.33151	-3.8365	5.24565	-4.14136	-0.467267	1.39323	0.719549	1.15056	0.193246	2.11214	-0.37707	-1.32193	-2.07907	-3.32193	-1.92504	-1.37084	2.17632	-2.14136	-2.52838	-0.228819	-2.90689	-2.90689	1.90561	-2.76939	-2.80255	-2.27462	-0.952694	-2.52838
314	-1.68966	0.133125	-3.37084	7.86326	0.785202	-2.07907	0.519374	-3.05889	-4.64386	-3.14136	-3.52838	-0.862496	-1.46063	2.54844	-8.23	-2.39593	-0.785875	-1.5009	-1.42146	-2.55639	-1.68966	-1.90689	-2.37084	-1.17354	-2.03899	-2.22882	-2.73697	-6.22882	-0.240134	-3.64386	-1.8365	-1.70526	-1.68966
315	-3.14136	1.77118	-6.64	9.93629	3.25952	-8.23	1.40599	0.0519521	-8.23	-4.77	-1.03899	2.42492	0.407806	5.17139	-8.23	-5.22882	-2.18442	-1.334	-2.34618	-1.39593	-0.827939	0.641546	-2.34618	-7.23	-0.104697	0.00480099	0.887525	-2.44746	1.38221	-1.4344	-0.421464	0.133125	-0.152003
316	2.17632	3.46741	3.64893	1.42343	-1.56585	-1.74178	-3.45799	4.67066	-3.55639	-2.23635	-3.05889	-1.11404	-1.8365	-1.00643	1.32251	-0.440916	-3.18442	-2.98089	-1.39593	-3.47393	-1.85378	2.774	-4.76939	-5.42146	-1.65896	-2.98089	-1.70526	1.49057	-0.364633	-2.27462	-2.94342	-2.70526	-3.18442
317	3.05427	3.82545	6.85008	2.18481	0.910733	5.68117	-1.58496	6.33777	3.21775	2.00959	4.97392	2.57531	1.83592	2.71809	8.78685	2.19954	-0.915936	-0.79419	-2.94342	-0.880091	0.731183	4.17579	0.443607	-1.61411	2.48285	-1.55639	3.65	3.97636	-0.628906	-2.03899	-0.728973	0.475085	-1.02915
318	0.675063	1.23266	3.87447	4.18031	-1.73697	-2.8365	-2.52838	2.66524	-4.52838	-0.487352	-2.67423	1.27898	0.263034	-2.64386	1.86987	-0.315929	-0.897902	-1.09954	-1.92504	-0.753085	0.214125	2.78031	-2.20645	-2.90689	-2.03899	-0.636362	-3.01937	2.19954	0.189034	-2.55639	-0.643856	-0.915936	-1.57777
319	0.0238467	1.22239	5.17206	0.722466	-0.753085	3.06062	-0.614109	2.21412	-0.195396	0.124328	4.2817	0.707819	-2.8365	1.76695	0.468149	0.695994	-2.70526	-2.37084	-4.76939	-1.88897	-0.240134	4.81916	-0.753085	-2.87127	1.56397	0.341037	2.19009	3.20163	3.53605	-0.819428	-0.584963	-1.22882	-0.761213
320	-0.845114	2.25399	-1.90689	-3.52838	0.141869	1.90046	-1.21759	0.137504	-1.78588	0.34861	-1	0.385891	-0.621488	2.75916	-2	0.167786	-1.62891	-2.37084	-2.42146	-2.20645	-0.810966	3.12267	-1.54232	-2.80255	-0.862496	-1.57061	1.42582	-0.315929	1.0658	-0.643856	-1.03899	-2.64386	-1.96203
321	0.522725	2.0036	5.94431	3.31373	0.371094	3.71589	0.78799	3.66334	0.77961	0.672048	4.84382	1.92853	-1.90689	1.6151	1.07952	1.11103	-2.39593	-2.16273	-4.42146	-2.05889	-0.274622	5.23688	-0.514573	-2.64386	1.91839	0.286881	3.24995	2.75203	2.99156	-1.21759	-1.22882	-0.535332	-0.888969
322	-1.96203	-1.152	-3.05889	2.85864	-1.8365	-2.47393	-2.42146	-3.05889	-5.42146	-1.09954	-2.55639	-0.173536	-1.62891	-0.173536	-5.64386	-1.48735	-1.88897	-2.18442	-1.78588	-2.09954	-1.14136	1.18903	-2.5009	-3.05889	-2.44746	-1.12029	-2.16273	-1.47393	-1.73697	-3.52838	-1.52838	-0.952694	-2.98089
323	0.226509	1.02857	-3.14136	8.84278	2.31711	1.79355	4.3552	-1.01937	-0.280451	-0.274622	-1.59946	-0.00481702	0.450661	3.5373	-1.51457	-1.29808	-0.327952	-0.480626	-0.802554	-1.35845	-0.50772	0.616671	-1.64386	-1.57061	-0.053893	-0.309955	-1.92504	-0.990414	2.80941	0	-0.810966	1.255	0.790772
324	0.970854	0.995183	-1.02915	-0.761213	0.539366	-0.364633	0.337235	-1.00965	-4.42146	-0.427919	-2.98089	-0.315929	-1.04891	1.1088	-2.61411	-0.447459	-1.92504	-2.94342	-2.58496	-3.37084	-1.65896	2.78311	-2.39593	-2.94342	-1.1954	-0.68966	-1.35845	-1.34618	3.71186	-0.0291463	-2.42146	-2.90689	-1.1954
325	-2.52838	-0.240134	-1.90689	1.73697	-2.03899	-3.70526	-2.73697	-0.79419	-4.64386	-1.92504	-4.42146	-1.04891	0.678072	-0.0193653	-2.52838	-2.01937	-1.76939	-2.98089	-4.52838	-3.98089	-1.78588	3.54926	-2.94342	-3.27462	-1.72102	-1.98089	-3.76939	-1.22882	0.895303	-3.14136	-2.8365	0.588165	-2.73697
326	-0.334001	3.23573	4.19771	-5.91	-4.77	-1.05889	-8.23	0.378512	-8.23	-3.32193	-2.03899	0.454176	0.278976	3.9486	-8.23	-0.728973	-4.76939	-5.91	-4.14136	-3.8365	-4.90689	3.25298	-3.32193	-7.23	-0.753085	-2.09954	-2.05889	0.34861	1.03092	-2.07907	-2.90689	-1.57061	-2.5009
327	1.6009	3.44139	7.88854	4.2019	0.837271	1.34483	0.542671	3.08633	0.62605	2.16779	2.13422	1.80047	3.31808	0.799087	5.66799	-0.980891	-2.44746	-2.80255	-1.54232	-1.5009	-0.340075	3.25248	-2.5009	-3.32193	0.796321	-2.14136	-1.37084	1.47162	0.344828	-1.75309	-1.65896	-3.98089	-1.73697
328	-0.340075	4.93876	5.55735	5.7092	-1.64386	0.363638	-4.52838	5.46869	-1.17354	0.314213	-2.98089	0.675063	2.32865	0.209973	1.04731	0.776806	-1.5009	-3.22882	-6.64386	-3.98089	-1.80255	2.89853	-2.94342	-2.73697	-0.21201	-2.67423	-2.39593	0.167786	-3.52838	-2.12029	-2.01937	1.39506	-2.76939
329	-2.12029	-0.845114	-1.29808	2.3296	0.00958605	-1.87127	-1.98089	1.57208	-4.76939	-3.27462	-5.64386	-1.04891	-1.72102	0.172061	3.46336	-2.51457	-7.22882	-3.8365	-3.01937	-3.90689	-2.87127	1.99156	-5.22882	-5.90689	-2.94342	-3.22882	-1.70526	-2.42146	1.28293	-5.06	-3.39593	-4.47393	-2.94342
330	-0.0995357	-2.80255	-1.88897	1.08859	-1.40864	-4.76939	0.742725	-1.5009	-5.64386	-2.03899	2.00839	0.461179	-0.753085	-1.49411	-3.18442	-1.59946	-2.80255	-1.94342	-1.38333	-2.8365	-1.17354	-1.29808	-3.22882	-3.18442	-3.09954	-2.8365	-2.80255	-4.14136	0.863938	-3.8365	-2.27462	-3.52838	-0.286304
331	0.684071	1.45066	3.5177	2.02975	-0.52146	2.32097	-0.925038	4.10518	-2.09954	0.704872	-1.07907	0.793549	3.61824	0.0332762	-2.18442	0.306457	-3.76939	-4.42146	-3.14136	-3.90689	-1.46063	2.92726	-2.47393	-4.52838	-0.480626	-2.09954	0.234706	3.23113	2.85864	-1.1954	-2.37084	-3.47393	-1.07907
332	-2.29808	-1.30996	4.13449	1.49399	-3.58496	-2.70526	-2.29808	4.25977	-0.50772	-1.4344	-1.35845	-0.17897	-0.383329	0.641546	1.64463	-0.136062	-1.334	-2.87127	-4.90689	-3.22882	-0.157356	2.95295	-2.44746	-3.09954	-0.853779	-1.26303	-3.01937	-0.0242475	-1.07907	-2.90689	-1.76939	-0.115077	-3.90689
333	-0.00965017	3.08123	0.128733	0.411426	-2.90689	-0.364633	-3.52838	-0.0943924	-4.76939	-0.40864	-0.136062	0.124328	0.793549	1.71516	-8.23	0.167786	-1.29808	-1.05889	-3.8365	-2.01937	-0.962032	2.56641	-1.52838	-2.64386	-0.473931	-1.65896	-0.906891	0.505891	-0.1899	0.722466	-1.37084	0.607232	-1.94342
